# Supplementary material for: Identification of ADHD risk genes in extended pedigrees by combining linkage analysis and whole-exome sequencing
Source: Mol Psychiatry. 2018 Aug 16;25(9):2047–57. doi: 10.1038/s41380-018-0210-6 (PMC7473839; doi:10.1038/s41380-018-0210-6)
Supplement: Supplementary file 7 — Supplementary Table 5 [file 41380_2018_210_MOESM7_ESM.xlsx]

## Sheet: exome-data-all
							SPAIN		NORWAY		GERMANY		NETHERLANDS		SUMMARY STATISTICS FOR COMMON VARIANTS FROM META-ANALYSIS (Beta is reported for Allele1)
Name	Chr	MapInfo	rs-number	Gene(s)	Allele 1	Allele 2	MAF-cases	MAF-controls	MAF-cases	MAF-controls	MAF-cases	MAF-controls	MAF-cases	MAF-controls	Beta	SE	P-value	Direction	HetISq	HetChiSq	HetDf	HetPVal
exm764637	9	99404115	rs142681714	AAED1 (C9orf21)	G	A	0	0.001609	0	0	0	0.0004374	-	-	-	-	-	-	-	-	-	-
exm764638	9	99404124	rs151326868	AAED1 (C9orf21)	C	G	0	0.001609	0	0	0.004412	0.0004374	0	0.001468	-	-	-	-	-	-	-	-
exm764639	9	99404131	-	AAED1 (C9orf21)	T	G	-	-	0.0008375	0	0	0.0008749	0.003401	0.0005872	-	-	-	-	-	-	-	-
exm764646	9	99408211	-	AAED1 (C9orf21)	C	G	0	0.0005365	0.0008375	0	0	0.0002187	0.001701	0	-	-	-	-	-	-	-	-
exm764655	9	99413728	-	AAED1 (C9orf21)	C	T	0.000813	0	-	-	-	-	-	-	-	-	-	-	-	-	-	-
exm764662	9	99417000	rs9886834	AAED1 (C9orf21)	A	G	0.001626	0.005901	-	-	0.001471	0	0	0.0008808	-	-	-	-	-	-	-	-
exm962101	11	119029041	-	ABCG4	T	C	-	-	-	-	-	-	0	0.0002936	-	-	-	-	-	-	-	-
exm962077	11	119025514	rs141832911	ABCG4	A	G	-	-	0	0.001155	-	-	-	-	-	-	-	-	-	-	-	-
exm2249608	11	119030981	-	ABCG4	A	G	-	-	0.0008375	0	-	-	-	-	-	-	-	-	-	-	-	-
exm962097	11	119027724	rs139879498	ABCG4	A	G	0	0.0005365	0.0008375	0	0	0.0008749	0	0.0002936	-	-	-	-	-	-	-	-
exm1697301	11	119027691	rs12271907	ABCG4	G	C	0.002439	0.003755	-	-	0	0.0006562	-	-	-	-	-	-	-	-	-	-
exm962116	11	119030980	-	ABCG4	T	C	0	0.0005365	-	-	-	-	-	-	-	-	-	-	-	-	-	-
exm962104	11	119029283	-	ABCG4	T	C	0.000813	0	-	-	0	0.0002187	0.001701	0	-	-	-	-	-	-	-	-
exm962078	11	119025526	-	ABCG4	T	C	0	0.0005365	0.0008375	0.001155	0.001471	0.001312	0	0.001762	-	-	-	-	-	-	-	-
exm-rs12295638	11	26605331	rs12295638	ANO3	C	T	0.09431	0.09871	0.108	0.1039	0.09559	0.09405	0.08333	0.09806	-0.0258	0.0692	0.7095	+-+-	0	1.629	3	0.6528
exm2267162	11	26500273	rs1509170	ANO3	C	T	0.3829	0.3611	0.4095	0.3857	0.3765	0.4193	0.4354	0.3925	0.0728	0.0424	0.08634	---+	60.7	7.638	3	0.05411
exm897025	11	26463582	-	ANO3	A	G	0.005691	0.003755	0.009213	0.01617	0.007353	0.007655	0.008503	0.01262	-0.2475	0.2968	0.4043	?--?	0	0.343	1	0.5579
exm897049	11	26547193	-	ANO3	C	T	-	-	0.001675	0	-	-	0.001701	0.0002936	-	-	-	-	-	-	-	-
exm1706833	11	26621238	-	ANO3	G	A	-	-	0.0008375	0	-	-	-	-	-	-	-	-	-	-	-	-
exm897051	11	26547204	rs148719252	ANO3	T	C	0	0.0005365	0	0.001155	0	0.0004374	-	-	-	-	-	-	-	-	-	-
exm897105	11	26586801	rs15783	ANO3,MUC15	C	T	0.3285	0.3203	0.335	0.3222	0.3706	0.362	0.3588	0.3459	0.0208	0.0435	0.6318	-+--	0	0.894	3	0.8269
exm897111	11	26587018	rs35317037	ANO3,MUC15	A	G	0.01301	0.009657	0.01256	0.01848	0.005882	0.01181	0.01361	0.01262	-0.0282	0.1937	0.8842	+-+-	0	2.863	3	0.4132
exm897088	11	26582662	rs149979406	ANO3,MUC15	A	G	0	0.0005365	-	-	-	-	-	-	-	-	-	-	-	-	-	-
exm897107	11	26586855	rs2292290	ANO3,MUC15	C	T	0	0.0005365	0.001675	0	0.001471	0.0008749	0	0.0005872	-	-	-	-	-	-	-	-
exm897110	11	26586990	-	ANO3,MUC15	G	A	-	-	-	-	0	0.0008749	0	0.001468	-	-	-	-	-	-	-	-
exm897101	11	26586729	-	ANO3,MUC15	T	C	0.000813	0.0005365	-	-	0	0.0004374	-	-	-	-	-	-	-	-	-	-
exm719063	8	124382244	-	ATAD2	A	G	-	-	-	-	-	-	0.001701	0.0002936	-	-	-	-	-	-	-	-
exm719018	8	124369902	-	ATAD2	C	T	-	-	-	-	-	-	0	0.0002936	-	-	-	-	-	-	-	-
exm718924	8	124335209	-	ATAD2	A	G	-	-	-	-	0.001471	0	-	-	-	-	-	-	-	-	-	-
exm718993	8	124359584	-	ATAD2	A	G	-	-	-	-	0	0.0002187	0.001701	0	-	-	-	-	-	-	-	-
exm719045	8	124382144	-	ATAD2	C	T	-	-	0.0008375	0	-	-	-	-	-	-	-	-	-	-	-	-
exm718982	8	124358931	-	ATAD2	G	C	0.000813	0	-	-	-	-	-	-	-	-	-	-	-	-	-	-
exm718925	8	124335225	rs137964625	ATAD2	G	A	-	-	0.01005	0.01039	0.001471	0.002625	0.003401	0.007046	-	-	-	-	-	-	-	-
exm718965	8	124348685	-	ATAD2	G	A	0.000813	0	0.0008375	0	0	0.0008749	0.003401	0.0005872	-	-	-	-	-	-	-	-
exm718971	8	124351667	-	ATAD2	T	C	0.001626	0	0.0008375	0.001155	-	-	-	-	-	-	-	-	-	-	-	-
exm718973	8	124357252	-	ATAD2	T	C	0.000813	0	0.001675	0.002309	0	0.001531	-	-	-	-	-	-	-	-	-	-
exm-rs28927680	11	116619073	rs28927680	BUD13	G	C	0.0813	0.07296	0.06281	0.0739	0.05882	0.07743	0.05952	0.07046	-0.1075	0.0825	0.1923	-+++	28.2	4.18	3	0.2427
exm957510	11	116631542	rs35004487	BUD13	C	G	0.007317	0.01127	0.0134	0.01155	0.005882	0.01269	0.0119	0.01644	-0.3421	0.2318	0.1399	?---	0	0.871	2	0.6469
exm957567	11	116633947	rs10488698	BUD13	T	C	0.04309	0.07135	0.07203	0.0612	0.06618	0.05577	0.05782	0.0549	-0.0051	0.0866	0.9527	-+++	74.7	11.88	3	0.007805
exm-rs10790162	11	116639104	rs10790162	BUD13	A	G	0.06748	0.05579	0.07873	0.05774	0.06324	0.07415	0.06463	0.06459	0.0515	0.0829	0.5342	+++-	4.1	3.13	3	0.3721
exm957516	11	116631627	rs189942409	BUD13	A	G	-	-	-	-	0.001471	0.0002187	-	-	-	-	-	-	-	-	-	-
exm957521	11	116633322	-	BUD13	A	G	-	-	0.0008375	0.001155	-	-	-	-	-	-	-	-	-	-	-	-
exm957548	11	116633763	rs117864209	BUD13	A	G	-	-	0.0008375	0.001155	0	0.0004374	-	-	-	-	-	-	-	-	-	-
exm2249588	11	116627873	-	BUD13	A	G	0.000813	0	-	-	-	-	-	-	-	-	-	-	-	-	-	-
exm957506	11	116631469	-	BUD13	A	T	-	-	0.0008375	0	0	0.0002187	0	0.0002936	-	-	-	-	-	-	-	-
exm957535	11	116633580	rs11216131	BUD13	A	C	-	-	0.001675	0.004619	0	0.002625	0	0.001762	-	-	-	-	-	-	-	-
exm957532	11	116633548	rs73588409	BUD13	G	A	0.000813	0.001073	-	-	0	0.0002187	0	0.0002936	-	-	-	-	-	-	-	-
exm957566	11	116633946	-	BUD13	T	C	-	-	-	-	0.001471	0	-	-	-	-	-	-	-	-	-	-
exm957568	11	116633974	-	BUD13	T	C	-	-	-	-	0	0.0002187	-	-	-	-	-	-	-	-	-	-
exm957511	11	116631555	-	BUD13	T	C	0.000813	0	-	-	-	-	-	-	-	-	-	-	-	-	-	-
exm1695558	11	116643655	-	BUD13	T	A	0	0.001073	-	-	-	-	-	-	-	-	-	-	-	-	-	-
exm957508	11	116631482	rs61730763	BUD13	T	C	0.000813	0.001073	0.0008375	0	-	-	-	-	-	-	-	-	-	-	-	-
exm957543	11	116633724	-	BUD13	T	C	-	-	0.002513	0.001155	0.005882	0.002625	0.006826	0.005585	-	-	-	-	-	-	-	-
exm1695557	11	116643617	rs35585096	BUD13	T	G	0.000813	0.001073	-	-	0	0.0002187	0	0.0002936	-	-	-	-	-	-	-	-
exm962457	11	119063908	rs2301574	CCDC153	T	C	0.2512	0.2548	0.1926	0.2032	0.2544	0.2452	0.2704	0.2487	0.0227	0.0486	0.6411	--++	0	2.585	3	0.4601
exm962461	11	119063941	-	CCDC153	C	T	-	-	0.00335	0	0	0.0002187	-	-	-	-	-	-	-	-	-	-
exm962441	11	119061077	rs147822002	CCDC153	C	T	0.004065	0.001609	0.0067	0.001155	0.008824	0.0035	0.003401	0.004698	-	-	-	-	-	-	-	-
exm962435	11	119060963	rs45535039	CCDC153	G	A	-	-	0.3367	0.3014	-	-	-	-	-	-	-	-	-	-	-	-
exm1246527	16	66432381	rs16956504	CDH5	G	A	0.1016	0.08315	0.1039	0.09584	0.1221	0.1179	0.1156	0.1236	0.057	0.0668	0.3934	-++-	1.8	3.054	3	0.3834
exm1246530	16	66432423	rs1049970	CDH5	T	C	0.2813	0.3036	0.3291	0.3245	0.3074	0.287	0.301	0.286	0.0143	0.0444	0.7472	-+++	8.8	3.288	3	0.3493
exm2252670	16	66413195	rs7499886	CDH5	T	C	0.4886	0.4812	0.3869	0.3891	0.4441	0.4385	0.3759	0.4213	-0.0172	0.0414	0.6782	+--+	18	3.659	3	0.3007
exm1246436	16	66413243	-	CDH5	A	G	-	-	0	0	-	-	-	-	-	-	-	-	-	-	-	-
exm1246543	16	66434776	rs140269853	CDH5	A	G	0.006504	0.002146	0	0.003464	0	0.002843	0.003401	0.0005872	-	-	-	-	-	-	-	-
exm1246562	16	66436720	-	CDH5	A	G	0.000813	0	0.001675	0.004619	0	0.001094	0.001701	0.0005872	-	-	-	-	-	-	-	-
exm1246563	16	66436722	-	CDH5	A	G	0.000813	0.0005365	0.001675	0.002309	0.002941	0.004374	0	0.001762	-	-	-	-	-	-	-	-
exm1246516	16	66429967	-	CDH5	G	C	0	0.0005365	-	-	0.001471	0	-	-	-	-	-	-	-	-	-	-
exm1246448	16	66413371	-	CDH5	T	C	-	-	-	-	0	0.0004374	-	-	-	-	-	-	-	-	-	-
exm1246509	16	66426126	-	CDH5	T	C	-	-	0.0008375	0	0	0.0002187	-	-	-	-	-	-	-	-	-	-
exm1246517	16	66429973	rs139755397	CDH5	T	C	-	-	-	-	0	0.002187	0.003401	0.002349	-	-	-	-	-	-	-	-
exm1246512	16	66426144	-	CDH5	T	C	0.001626	0.003219	-	-	0.001471	0.0006562	0.001701	0.0002936	-	-	-	-	-	-	-	-
exm1246534	16	66432463	-	CDH5	T	C	0.001626	0.0005365	0.0008375	0.001155	0	0.0002187	0	0.0002936	-	-	-	-	-	-	-	-
exm717741	8	120977542	rs34068787	DEPTOR	C	T	0.007317	0.006438	0.01675	0.005774	0.01471	0.01269	0.01361	0.01145	0.3852	0.2094	0.06583	?---	0	1.824	2	0.4018
exm717740	8	120977489	rs34057546	DEPTOR	C	T	0.03577	0.0338	0.0335	0.0254	0.04118	0.0385	0.04082	0.04081	0.0008	0.1077	0.994	-++-	0	0.531	3	0.9121
exm717755	8	121013770	rs2271900	DEPTOR	T	C	0.2049	0.2344	0.2513	0.2621	0.3088	0.2771	0.3061	0.2675	0.0265	0.0466	0.5688	--++	66.2	8.873	3	0.03103
exm717787	8	121061879	rs4871827	DEPTOR	A	G	0.4195	0.4345	0.3258	0.3279	0.2809	0.3154	0.335	0.3467	-0.073	0.0434	0.09261	----	0	0.955	3	0.812
exm717730	8	120942099	-	DEPTOR	A	G	-	-	-	-	0	0.0002187	-	-	-	-	-	-	-	-	-	-
exm717708	8	120886100	-	DEPTOR	A	G	0.007317	0.005365	-	-	0	0.0006562	-	-	-	-	-	-	-	-	-	-
exm717761	8	121013854	-	DEPTOR	C	T	-	-	-	-	0.001471	0.001531	-	-	-	-	-	-	-	-	-	-
exm717719	8	120940733	-	DEPTOR	G	C	-	-	0	0	-	-	-	-	-	-	-	-	-	-	-	-
exm717743	8	120977570	-	DEPTOR	G	T	0	0.0005365	-	-	-	-	-	-	-	-	-	-	-	-	-	-
exm717770	8	121015349	-	DEPTOR	T	G	-	-	0	0	-	-	-	-	-	-	-	-	-	-	-	-
exm1260917	16	80583386	-	DYNLRB2	A	G	-	-	-	-	-	-	0.001701	0.0002936	-	-	-	-	-	-	-	-
exm1260928	16	80584435	-	DYNLRB2	G	T	-	-	-	-	0	0.001094	-	-	-	-	-	-	-	-	-	-
exm1247756	16	67197631	-	FBXL8,HSF4	C	G	-	-	0	0	-	-	0	0.0005872	-	-	-	-	-	-	-	-
exm-rs10961780	9	14898161	rs10961780	FREM1	G	T	0.07642	0.07833	0.08124	0.08199	0.08382	0.0864	0.08333	0.08602	-0.0117	0.0755	0.8773	-+++	0	0.02	3	0.9993
exm740110	9	14842557	rs1353223	FREM1	C	T	0.07236	0.08369	0.05779	0.05658	0.08676	0.07349	0.05782	0.07399	-0.0882	0.0801	0.271	+++-	31	4.345	3	0.2266
exm739950	9	14784389	rs41265306	FREM1	T	C	0.01301	0.0177	0.01173	0.01848	0.01471	0.01772	0.02211	0.0185	-0.1464	0.1639	0.3719	--+-	0	1.516	3	0.6787
exm2259259	9	14859296	rs41265310	FREM1	T	C	0.00813	0.008047	0.01843	0.01963	0.01471	0.01072	0.02211	0.01732	0.2543	0.1875	0.1751	?+++	0	0.017	2	0.9915
exm740060	9	14819370	rs7023244	FREM1	A	C	0.2496	0.2639	0.2337	0.2344	0.2397	0.2483	0.2653	0.2604	-0.0515	0.048	0.2833	--+-	0	0.902	3	0.8251
exm739987	9	14801710	rs35870000	FREM1	T	G	0.3724	0.3691	0.3451	0.336	0.3676	0.3467	0.3469	0.3441	0.0284	0.0431	0.5104	++-+	0	0.439	3	0.932
exm739989	9	14801738	rs16932300	FREM1	C	G	0.09512	0.1057	0.06868	0.05543	0.05147	0.05665	0.05782	0.06342	0.0219	0.081	0.7863	-+--	62.1	7.911	3	0.04789
exm739996	9	14801802	-	FREM1	A	T	-	-	-	-	-	-	0	0.0005872	-	-	-	-	-	-	-	-
exm740132	9	14848740	rs150070740	FREM1	G	T	-	-	-	-	-	-	0	0.0002936	-	-	-	-	-	-	-	-
exm740169	9	14859279	-	FREM1	T	C	-	-	-	-	-	-	0.001701	0.0002936	-	-	-	-	-	-	-	-
exm740166	9	14859262	-	FREM1	A	G	-	-	0	0	-	-	-	-	-	-	-	-	-	-	-	-
exm740067	9	14819439	-	FREM1	A	G	0	0.0005365	-	-	-	-	-	-	-	-	-	-	-	-	-	-
exm739993	9	14801769	rs79023327	FREM1	A	G	0	0.0005365	-	-	0	0.0008749	-	-	-	-	-	-	-	-	-	-
exm740059	9	14819328	-	FREM1	A	G	0.000813	0.002682	-	-	0	0.0002187	-	-	-	-	-	-	-	-	-	-
exm2259257	9	14807978	rs61732546	FREM1	A	G	-	-	-	-	0	0.0004374	0.001701	0.0005872	-	-	-	-	-	-	-	-
exm739975	9	14792848	-	FREM1	A	G	-	-	0.001675	0.001155	0	0.0004374	0	0.002055	-	-	-	-	-	-	-	-
exm740021	9	14806787	-	FREM1	C	G	-	-	0.0008375	0	-	-	-	-	-	-	-	-	-	-	-	-
exm740128	9	14846036	rs2779500	FREM1	C	G	-	-	0.3719	0.3603	-	-	-	-	-	-	-	-	-	-	-	-
exm740101	9	14842412	-	FREM1	C	G	-	-	0.0008375	0	0	0.0008749	-	-	-	-	-	-	-	-	-	-
exm739969	9	14789071	-	FREM1	C	G	0	0.001609	-	-	0	0.0002187	0	0.0002936	-	-	-	-	-	-	-	-
exm740179	9	14863863	rs61740262	FREM1	G	A	0.006504	0.004292	-	-	0	0.0002187	0.003401	0.001174	-	-	-	-	-	-	-	-
exm740121	9	14842658	rs41298151	FREM1	G	C	0.01301	0.01019	0.0067	0.008083	0.005882	0.007437	0.0102	0.007927	-	-	-	-	-	-	-	-
exm740168	9	14859271	-	FREM1	T	C	-	-	-	-	0	0.0002187	-	-	-	-	-	-	-	-	-	-
exm739978	9	14797516	rs7025814	FREM1	T	A	0.01138	0.01448	0.001675	0	0.008824	0.002843	0.003401	0.00323	-	-	-	-	-	-	-	-
exm740013	9	14805066	rs143844459	FREM1	T	A	0.001626	0.0005365	0	0	0.001471	0.0006562	0.001701	0.002642	-	-	-	-	-	-	-	-
exm740015	9	14805094	-	FREM1	T	C	0.001626	0.0005365	0	0	0.001471	0.0006562	0.001701	0.002642	-	-	-	-	-	-	-	-
exm739947	9	14776178	rs61732355	FREM1	A	G	0.02683	0.03112	0.01591	0.01732	0.02059	0.02384	0.01701	0.01556	-0.1054	0.1446	0.466	--+-	0	0.509	3	0.917
exm739825	9	14737506	rs10961689	FREM1	T	G	0.2211	0.2275	0.2487	0.2621	0.275	0.2778	0.267	0.2634	-0.0274	0.0478	0.5671	--++	0	0.634	3	0.8886
exm739943	9	14776140	rs10961700	FREM1	A	G	0.1268	0.1309	0.2044	0.2159	0.1529	0.1686	0.1684	0.1676	-0.0016	0.0561	0.9768	-++-	0	1.352	3	0.7169
exm739933	9	14775917	rs2101770	FREM1	A	T	0.003252	0.001609	0.002513	0.003464	0.004412	0.005031	0.0102	0.003817	-	-	-	-	-	-	-	-
exm739859	9	14747417	-	FREM1	T	A	0.000813	0.0005365	0.0008375	0	0	0.0008749	-	-	-	-	-	-	-	-	-	-
exm739888	9	14759892	rs138267253	FREM1	T	G	0.005691	0.008047	0.008375	0.004619	0.001471	0.0008749	0.001701	0.002936	-	-	-	-	-	-	-	-
exm764338	9	98997810	rs2066479	HSD17B3	T	C	0.06423	0.08745	0.04104	0.04503	0.03382	0.03784	0.05272	0.04404	-0.0618	0.0936	0.5092	-++-	46.5	5.606	3	0.1324
exm764372	9	99015141	-	HSD17B3	C	T	-	-	-	-	-	-	0	0.0002936	-	-	-	-	-	-	-	-
exm764355	9	99006664	-	HSD17B3	T	C	-	-	-	-	-	-	0	0.0002936	-	-	-	-	-	-	-	-
exm2259504	9	99064315	-	HSD17B3	A	G	-	-	-	-	0	0.0002187	-	-	-	-	-	-	-	-	-	-
exm764376	9	99015193	-	HSD17B3	C	G	-	-	-	-	0	0.0002187	0	0.0002936	-	-	-	-	-	-	-	-
exm764378	9	99017151	-	HSD17B3	T	C	-	-	-	-	0	0.0002187	-	-	-	-	-	-	-	-	-	-
exm764406	9	99064254	-	HSD17B3	T	C	0.001626	0	0.008375	0.004619	0.005882	0.003062	0.001701	0.003523	-	-	-	-	-	-	-	-
exm764407	9	99064296	rs2066480	HSD17B3	T	C	0.009756	0.008584	0.008375	0.003464	0.01618	0.007874	0.0102	0.005285	-	-	-	-	-	-	-	-
exm1247796	16	67201076	-	HSF4	A	C	0.001626	0.0005365	-	-	0	0.0004374	-	-	-	-	-	-	-	-	-	-
exm961587	11	118922560	-	HYOU1	A	G	-	-	-	-	0.001471	0	-	-	-	-	-	-	-	-	-	-
exm961565	11	118919900	-	HYOU1	A	C	-	-	0.0008375	0.002309	-	-	-	-	-	-	-	-	-	-	-	-
exm961558	11	118919562	-	HYOU1	A	G	-	-	0.00335	0.002309	0	0.001531	0.001701	0.00323	-	-	-	-	-	-	-	-
exm961498	11	118916364	-	HYOU1	A	G	0.001626	0.001073	0	0	-	-	0	0.0002936	-	-	-	-	-	-	-	-
exm961520	11	118917496	-	HYOU1	G	C	-	-	-	-	0	0.0002187	0	0.0005872	-	-	-	-	-	-	-	-
exm961509	11	118917355	-	HYOU1	G	A	0.001626	0.0005365	0.002513	0	0.004412	0.003062	0.001701	0.0002936	-	-	-	-	-	-	-	-
exm961594	11	118922814	rs118151170	HYOU1	G	A	0.003252	0.004828	0.005863	0.002309	0.008824	0.006124	0	0.002055	-	-	-	-	-	-	-	-
exm961608	11	118923503	-	HYOU1	T	C	-	-	-	-	0	0.0002187	-	-	-	-	-	-	-	-	-	-
exm961619	11	118924912	-	HYOU1	T	C	-	-	0	0	-	-	-	-	-	-	-	-	-	-	-	-
exm961516	11	118917472	-	HYOU1	T	C	0.002439	0.001073	0	0	0	0.001094	-	-	-	-	-	-	-	-	-	-
exm2249605	11	118925953	rs11822958	HYOU1	T	C	0.004065	0.004292	-	-	0.001471	0	0	0.0008808	-	-	-	-	-	-	-	-
exm1263697	16	84135372	rs34701895	MBTPS1	G	A	0.0122	0.009657	0.007538	0.006928	0.01618	0.01444	0.01361	0.009689	0.2309	0.2152	0.2833	-?--	0	0.304	2	0.8589
exm1263506	16	84089622	rs146299475	MBTPS1	T	C	0.002439	0.003755	0.007538	0.009238	0.008824	0.007218	0.005102	0.01145	-0.5049	0.3477	0.1465	?--?	0	0.463	1	0.4964
exm1263645	16	84126901	rs16962810	MBTPS1	A	G	0.0122	0.009657	0.007538	0.006928	0.01618	0.01444	0.01361	0.009689	0.2359	0.2152	0.273	+?++	0	0.305	2	0.8584
exm1263659	16	84129263	-	MBTPS1	T	C	-	-	-	-	-	-	0	0.0002936	-	-	-	-	-	-	-	-
exm1263655	16	84129212	-	MBTPS1	A	T	-	-	0.0008375	0	0	0.00175	-	-	-	-	-	-	-	-	-	-
exm2252778	16	84094363	-	MBTPS1	A	G	0.000813	0	-	-	0	0.0002187	-	-	-	-	-	-	-	-	-	-
exm1263546	16	84096911	-	MBTPS1	A	G	0.000813	0	-	-	-	-	0	0.0005872	-	-	-	-	-	-	-	-
exm1263508	16	84089631	rs139554174	MBTPS1	A	G	0.006504	0.004828	0.0067	0.005774	0.005882	0.004812	0.005102	0.005285	-	-	-	-	-	-	-	-
exm1263668	16	84132690	-	MBTPS1	A	G	0.000813	0.001609	0.0008375	0	0.001471	0.0006562	0	0.0008808	-	-	-	-	-	-	-	-
exm1263663	16	84129389	-	MBTPS1	C	T	-	-	-	-	0.004412	0.0004374	-	-	-	-	-	-	-	-	-	-
exm1263543	16	84094417	-	MBTPS1	C	G	-	-	0	0.001155	-	-	-	-	-	-	-	-	-	-	-	-
exm1263548	16	84096985	-	MBTPS1	G	A	0.001626	0.0005365	-	-	0.001471	0	0.001701	0.0005872	-	-	-	-	-	-	-	-
exm1263670	16	84132708	-	MBTPS1	G	A	0	0.0005365	-	-	0	0.0008749	0.001701	0.0002936	-	-	-	-	-	-	-	-
exm1263679	16	84132837	-	MBTPS1	G	A	0.001626	0.001073	0	0	0	0.0008749	0.003401	0.001468	-	-	-	-	-	-	-	-
exm2252779	16	84125394	-	MBTPS1	T	C	-	-	-	-	0	0.0002187	-	-	-	-	-	-	-	-	-	-
exm1263694	16	84135322	-	MBTPS1	T	C	-	-	-	-	0	0.0002187	-	-	-	-	-	-	-	-	-	-
exm1263623	16	84118667	-	MBTPS1	T	C	0.001626	0	-	-	-	-	-	-	-	-	-	-	-	-	-	-
exm1263662	16	84129354	-	MBTPS1	T	C	0.000813	0.0005365	0.0008375	0	0	0.0004374	-	-	-	-	-	-	-	-	-	-
exm957214	11	114392694	-	NXPE1 (FAM55A)	A	C	0.000813	0	0.0008375	0	0	0.0002187	0	0.0005872	-	-	-	-	-	-	-	-
exm957228	11	114392943	-	NXPE1 (FAM55A)	A	T	-	-	-	-	0.001471	0	-	-	-	-	-	-	-	-	-	-
exm957234	11	114393072	rs116780049	NXPE1 (FAM55A)	A	G	0	0.0005365	-	-	-	-	0	0.0002936	-	-	-	-	-	-	-	-
exm957236	11	114393093	rs142664800	NXPE1 (FAM55A)	C	T	-	-	0.002513	0	-	-	-	-	-	-	-	-	-	-	-	-
exm957246	11	114393601	-	NXPE1 (FAM55A)	T	A	-	-	-	-	-	-	0	0.0002938	-	-	-	-	-	-	-	-
exm957252	11	114393652	rs10891692	NXPE1 (FAM55A)	A	G	0.339	0.3482	0.3317	0.3279	0.3515	0.3535	0.3061	0.32	-0.0013	0.0436	0.9768	-+--	0	1.586	3	0.6626
exm957255	11	114393757	rs79538449	NXPE1 (FAM55A)	T	C	0.000813	0	-	-	-	-	-	-	-	-	-	-	-	-	-	-
exm957256	11	114398562	-	NXPE1 (FAM55A)	G	A	-	-	-	-	0	0.0002187	-	-	-	-	-	-	-	-	-	-
exm957264	11	114400948	-	NXPE1 (FAM55A)	T	C	-	-	0	0.001155	-	-	-	-	-	-	-	-	-	-	-	-
exm957267	11	114400991	rs45609739	NXPE1 (FAM55A)	C	G	0.007317	0.005365	0.0008375	0.006928	0.007353	0.005031	0.001701	0.007046	-	-	-	-	-	-	-	-
exm1263180	16	83999548	rs62640905	OSGIN1	C	T	-	-	0.0402	0.0254	0.0236	0.03062	0.04623	0.03235	0.293	0.1348	0.02974	?--+	59	4.875	2	0.08737
exm1263174	16	83999463	-	OSGIN1	A	G	0.001626	0.001609	-	-	-	-	-	-	-	-	-	-	-	-	-	-
exm1263176	16	83999491	rs142452879	OSGIN1	A	G	0	0.0005365	0.001675	0	-	-	-	-	-	-	-	-	-	-	-	-
exm1263178	16	83999533	-	OSGIN1	A	T	0.000813	0	0.004188	0.006928	0	0.0004374	-	-	-	-	-	-	-	-	-	-
exm1263175	16	83999490	-	OSGIN1	A	C	-	-	-	-	0.001471	0.0002187	0	0.0002936	-	-	-	-	-	-	-	-
exm1263163	16	83999246	rs35145453	OSGIN1	A	C	0.000813	0	-	-	0	0.0006562	0	0.0002936	-	-	-	-	-	-	-	-
exm1263080	16	83992961	rs143490160	OSGIN1	A	G	0	0.001073	0.001675	0.001155	0	0.001312	0	0.001468	-	-	-	-	-	-	-	-
exm1263133	16	83998995	-	OSGIN1	A	G	0.001626	0.003219	0.009213	0.009238	0.001471	0.004593	0.003401	0.005872	-	-	-	-	-	-	-	-
exm1263158	16	83999212	-	OSGIN1	A	G	0.000813	0	0	0	0	0.00175	0	0.0008808	-	-	-	-	-	-	-	-
exm1263172	16	83999431	-	OSGIN1	C	T	-	-	0.0008375	0.002309	0.001471	0.001531	0	0.001174	-	-	-	-	-	-	-	-
exm1263076	16	83992895	-	OSGIN1	C	T	0.001626	0.002146	0.001675	0.003464	0.002941	0.001531	0.005102	0.00323	-	-	-	-	-	-	-	-
exm1263093	16	83994249	rs62640906	OSGIN1	G	C	0.004065	0.001609	0.004188	0.004619	0.002941	0.003937	0.005102	0.002055	-	-	-	-	-	-	-	-
exm1263068	16	83991313	-	OSGIN1	G	T	-	-	0.005863	0.001155	0.01029	0.003937	0.003401	0.004698	-	-	-	-	-	-	-	-
exm1263159	16	83999218	-	OSGIN1	G	A	0.001626	0	0.0008375	0	0.002941	0.002625	0.001701	0.0005872	-	-	-	-	-	-	-	-
exm1870133	16	83998684	-	OSGIN1	T	C	0	0.001073	-	-	-	-	-	-	-	-	-	-	-	-	-	-
exm1263182	16	83999565	rs147251034	OSGIN1	T	C	0.003252	0.0005365	0.009213	0.01155	0.005882	0.003281	0.005102	0.006753	-	-	-	-	-	-	-	-
exm825593	10	55566406	rs17704703	PCDH15	C	A	0.2756	0.309	0.2915	0.291	0.2926	0.3005	0.2738	0.3115	-0.121	0.0447	0.006742	++++	0	1.739	3	0.6282
exm825634	10	55568972	rs11003863	PCDH15	C	A	0.139	0.1223	0.2002	0.1848	0.1603	0.1575	0.1871	0.1803	0.098	0.0557	0.07871	----	0	1.062	3	0.7862
exm825651	10	55570347	rs41274622	PCDH15	A	G	0.01301	0.006974	0.0134	0.008083	0.02059	0.01094	0.01701	0.01057	0.5199	0.2019	0.01004	?+++	0	0.791	2	0.6734
exm825629	10	55568876	-	PCDH15	T	C	-	-	-	-	-	-	0	0.0002936	-	-	-	-	-	-	-	-
exm825615	10	55568454	rs193186244	PCDH15	C	T	0.000813	0	0	0.002309	-	-	-	-	-	-	-	-	-	-	-	-
exm825650	10	55570343	-	PCDH15	C	T	0.000813	0	-	-	-	-	0.003401	0.0002936	-	-	-	-	-	-	-	-
exm825630	10	55568878	rs16937768	PCDH15	G	T	0.000813	0	-	-	-	-	-	-	-	-	-	-	-	-	-	-
exm825647	10	55569263	rs149208928	PCDH15	G	T	0	0.0005365	-	-	-	-	-	-	-	-	-	-	-	-	-	-
exm1681531	10	55569264	rs191518347	PCDH15	T	C	-	-	-	-	0.001471	0	0	0.0002936	-	-	-	-	-	-	-	-
exm825888	10	55892642	rs61731389	PCDH15	G	A	-	-	0.01843	0.01617	0.02059	0.02712	0.02891	0.02877	0.0098	0.1666	0.9532	?--+	0	0.75	2	0.6872
exm825931	10	55955444	rs4935502	PCDH15	C	A	0.135	0.14	0.165	0.142	0.1456	0.1494	0.1139	0.1392	0.0089	0.059	0.8805	+-++	55.6	6.752	3	0.08023
exm826003	10	56423968	rs11004439	PCDH15	G	T	0.2659	0.265	0.2044	0.2298	0.2485	0.2458	0.233	0.234	-0.0247	0.0481	0.6069	-++-	0	1.824	3	0.6097
exm-rs2795918	10	56177015	rs2795918	PCDH15	G	A	0.3195	0.309	0.3635	0.3753	0.3426	0.3198	0.301	0.3174	0.0001	0.0438	0.9989	-++-	0	2.191	3	0.5336
exm825688	10	55582127	rs61862390	PCDH15	A	G	0.005691	0.005365	0.02429	0.04042	0.01471	0.01706	0.03571	0.02143	0.1127	0.1555	0.4685	?-+-	51.8	4.152	2	0.1255
exm825943	10	55955610	rs10825269	PCDH15	A	G	0.1585	0.1411	0.1248	0.1109	0.1191	0.1207	0.1207	0.1301	0.032	0.0611	0.6009	++--	0	1.398	3	0.706
exm2259606	10	55609769	rs7358217	PCDH15	A	C	0.1967	0.1947	0.2337	0.2367	0.2162	0.2091	0.2109	0.2132	0.048	0.0505	0.3419	++-+	0	0.747	3	0.8621
exm825837	10	55755491	rs2135720	PCDH15	T	C	0.1902	0.1674	0.2362	0.2621	0.1941	0.2108	0.2296	0.2032	0.0639	0.0504	0.2052	+++-	28.2	4.179	3	0.2428
exm1681595	10	55721637	-	PCDH15	A	G	-	-	-	-	0	0.0002187	-	-	-	-	-	-	-	-	-	-
exm825851	10	55780140	rs138010738	PCDH15	A	G	-	-	-	-	0.001471	0.0002187	-	-	-	-	-	-	-	-	-	-
exm825992	10	56138562	-	PCDH15	A	G	-	-	-	-	0	0.0002187	-	-	-	-	-	-	-	-	-	-
exm825727	10	55582714	-	PCDH15	A	G	-	-	0	0	-	-	-	-	-	-	-	-	-	-	-	-
exm825788	10	55616946	rs111033496	PCDH15	A	T	0	0.0005365	-	-	-	-	-	-	-	-	-	-	-	-	-	-
exm2217292	10	55700731	-	PCDH15	A	G	0.000813	0.001073	-	-	-	-	-	-	-	-	-	-	-	-	-	-
exm825889	10	55892652	-	PCDH15	A	G	-	-	-	-	0	0.0004374	0.001701	0.0008808	-	-	-	-	-	-	-	-
exm825867	10	55782888	rs192813057	PCDH15	A	G	-	-	0.0008375	0.001155	-	-	0.001701	0.0008808	-	-	-	-	-	-	-	-
exm2276105	10	55721636	rs45483395	PCDH15	A	C	0.005691	0.01127	0.001675	0.001155	0.002941	0.003062	0.006803	0.003817	-	-	-	-	-	-	-	-
exm825946	10	55973755	rs111033436	PCDH15	A	G	0.001626	0.002146	0.00335	0.002309	0.004412	0.004593	0.0102	0.002936	-	-	-	-	-	-	-	-
exm825671	10	55581929	-	PCDH15	C	A	-	-	-	-	0	0.0004374	-	-	-	-	-	-	-	-	-	-
exm825690	10	55582133	-	PCDH15	C	T	0	0.0005365	-	-	-	-	-	-	-	-	-	-	-	-	-	-
exm825981	10	56106198	rs145037203	PCDH15	C	T	0.000813	0.002682	-	-	-	-	-	-	-	-	-	-	-	-	-	-
exm825665	10	55581779	rs79854148	PCDH15	C	T	0.000813	0.001073	0	0	-	-	-	-	-	-	-	-	-	-	-	-
exm825938	10	55955543	-	PCDH15	G	C	0	0.0005365	0.0008375	0	-	-	-	-	-	-	-	-	-	-	-	-
exm825722	10	55582636	rs111033362	PCDH15	G	A	0.008943	0.00912	0.0134	0.0127	0.002941	0.005906	0.0119	0.009689	-	-	-	-	-	-	-	-
exm1681561	10	55617017	-	PCDH15	T	C	-	-	-	-	0	0.0002187	-	-	-	-	-	-	-	-	-	-
exm825772	10	55591253	rs61731387	PCDH15	T	G	-	-	0.0008375	0	-	-	-	-	-	-	-	-	-	-	-	-
exm825987	10	56129011	-	PCDH15	T	C	-	-	0.0008375	0	-	-	-	-	-	-	-	-	-	-	-	-
exm825669	10	55581883	rs191736346	PCDH15	T	C	-	-	0	0	0	0.0004374	-	-	-	-	-	-	-	-	-	-
exm825719	10	55582594	-	PCDH15	T	G	0	0.0005365	-	-	-	-	-	-	-	-	-	-	-	-	-	-
exm825798	10	55626587	rs147835286	PCDH15	T	C	0	0.0005365	-	-	-	-	-	-	-	-	-	-	-	-	-	-
exm825882	10	55849744	-	PCDH15	T	C	0	0.0005365	-	-	-	-	-	-	-	-	-	-	-	-	-	-
exm825898	10	55912942	rs61730754	PCDH15	T	C	0.001626	0.0005365	-	-	-	-	-	-	-	-	-	-	-	-	-	-
exm825921	10	55944974	rs61735473	PCDH15	T	C	0.001626	0.0005365	-	-	-	-	-	-	-	-	-	-	-	-	-	-
exm825799	10	55626598	-	PCDH15	T	C	0	0.0005365	0	0.001155	0	0.0002187	-	-	-	-	-	-	-	-	-	-
exm825923	10	55944995	-	PCDH15	T	C	-	-	-	-	0.001471	0	0.001701	0.0002936	-	-	-	-	-	-	-	-
exm825947	10	55973766	-	PCDH15	T	C	-	-	-	-	0.001471	0	0	0.001468	-	-	-	-	-	-	-	-
exm825680	10	55582088	-	PCDH15	T	C	0.001626	0.0005365	-	-	0	0.0002187	0.001701	0.002349	-	-	-	-	-	-	-	-
exm825785	10	55600246	-	PCDH15	T	G	0.000813	0.001609	0.0008375	0	0.001471	0.001094	0	0.0002936	-	-	-	-	-	-	-	-
exm825849	10	55780122	-	PCDH15	T	C	0.007317	0.003219	0	0	0	0.0008749	0	0.002349	-	-	-	-	-	-	-	-
exm1261560	16	81180995	rs66463064	PKD1L2	G	A	0.08374	0.08637	0.07705	0.09238	0.09706	0.08246	0.07143	0.0825	-0.0565	0.0746	0.4491	+++-	12.1	3.414	3	0.332
exm1261664	16	81193344	rs143351043	PKD1L2	G	A	0.02033	0.02253	0.0268	0.02425	0.01029	0.01925	0.03741	0.02261	0.1947	0.1377	0.1574	+--+	50.7	6.09	3	0.1073
exm1261448	16	81157324	rs4889241	PKD1L2	G	A	0.02602	0.0338	0.01089	0.0127	0.01912	0.01903	0.01531	0.01762	-0.1612	0.1512	0.2863	++++	0	0.516	3	0.9154
exm1261579	16	81181821	rs9921812	PKD1L2	G	A	0.05935	0.07296	0.05109	0.05196	0.06176	0.06234	0.04252	0.04844	-0.1039	0.0889	0.2425	+++-	0	1.463	3	0.6907
exm1261381	16	81134860	rs117677929	PKD1L2	G	C	0.0439	0.02736	0.0603	0.05889	0.02353	0.0444	0.04932	0.04844	0.0501	0.1031	0.6272	-+-+	69.2	9.756	3	0.02076
exm1261643	16	81190598	rs9938333	PKD1L2	C	T	0.1138	0.1084	0.1323	0.1443	0.1353	0.1304	0.119	0.1321	-0.0282	0.0621	0.6496	-++-	0	2.031	3	0.5659
exm1869441	16	81199555	rs12597040	PKD1L2	C	T	0.2951	0.2634	0.2906	0.2656	0.2706	0.2968	0.3146	0.3103	0.0118	0.045	0.7932	-+-+	32.4	4.439	3	0.2178
exm1261482	16	81161569	-	PKD1L2	G	T	0.1854	0.1572	0.1374	0.1236	0.1588	0.142	0.1361	0.148	0.1129	0.0576	0.04987	--+-	0	2.599	3	0.4577
exm1261487	16	81161608	rs16954722	PKD1L2	G	A	0.1886	0.1631	0.1382	0.1236	0.1618	0.1441	0.1412	0.1524	0.1077	0.057	0.05906	--+-	0	2.422	3	0.4896
exm1261526	16	81173193	rs4889244	PKD1L2	G	A	0.3431	0.3332	0.2772	0.2956	0.3118	0.2948	0.2721	0.2918	-0.0061	0.0447	0.8918	-++-	0	2.883	3	0.41
exm1261559	16	81180988	rs7194136	PKD1L2	G	C	0.487	0.4962	0.4631	0.4538	0.4485	0.4372	0.4235	0.4527	-0.0051	0.041	0.9005	+-+-	0	1.783	3	0.6187
exm1261714	16	81199468	rs74864631	PKD1L2	C	G	0.03415	0.03541	0.03434	0.02079	0.04706	0.03565	0.03741	0.0323	0.2007	0.1098	0.06743	-+++	0	2.791	3	0.425
exm1261624	16	81187635	rs76033196	PKD1L2	A	C	0.01707	0.02414	0.01424	0.01386	0.01912	0.01575	0.01871	0.01497	-0.0196	0.1558	0.9	-+++	0	2.868	3	0.4124
exm1261418	16	81145976	rs145784865	PKD1L2	T	C	0.03659	0.02736	0.04439	0.04157	0.01912	0.03193	0.04422	0.03729	0.0982	0.113	0.385	+++-	26.4	4.075	3	0.2534
exm1261554	16	81175103	rs35941327	PKD1L2	T	C	0.09268	0.09067	0.08124	0.097	0.09853	0.09164	0.07313	0.08221	-0.0494	0.0731	0.4994	+--+	0	1.592	3	0.6613
exm1261567	16	81181097	rs7192948	PKD1L2	A	C	-	-	0.06114	0.05889	0.05441	0.06168	0.07823	0.064	0.0632	0.1012	0.5326	?-+-	13.1	2.302	2	0.3163
exm1261521	16	81173136	rs12918619	PKD1L2	A	G	0.02846	0.02951	0.04355	0.04157	0.04412	0.03543	0.03741	0.04639	0.0338	0.1083	0.7548	-+-+	5.6	3.179	3	0.3648
exm1261644	16	81190601	rs1453325	PKD1L2	A	G	-	-	0.02848	0.04273	0.03382	0.03171	0.04932	0.0461	-0.1098	0.1291	0.3951	?-+-	0	1.959	2	0.3755
exm1261451	16	81157353	rs16954698	PKD1L2	T	C	0.05203	0.05579	0.03518	0.04273	0.04118	0.04134	0.03401	0.03699	-0.0934	0.1017	0.3586	----	0	0.235	3	0.9717
exm1261661	16	81193321	rs72628271	PKD1L2	T	C	0.2504	0.2516	0.2454	0.2367	0.2868	0.2356	0.2109	0.2369	0.0375	0.0476	0.4306	++-+	57.6	7.083	3	0.06928
exm1261646	16	81190613	rs1453324	PKD1L2	A	G	0.1073	0.1084	0.1089	0.1409	0.1221	0.1094	0.119	0.116	-0.0684	0.0647	0.2901	--++	40.4	5.031	3	0.1695
exm1261721	16	81199544	rs12925771	PKD1L2	T	C	0.2943	0.2618	0.2898	0.2644	0.2706	0.2966	0.3129	0.3097	0.0106	0.045	0.8144	+-+-	33.8	4.531	3	0.2096
exm1261718	16	81199520	rs12931217	PKD1L2	A	G	0.2829	0.2741	0.2998	0.2818	0.3588	0.3115	0.2789	0.3009	0.0581	0.0451	0.197	++-+	29.5	4.257	3	0.235
exm1261455	16	81157385	rs8050204	PKD1L2	A	C	0.1886	0.1599	0.1449	0.1351	0.1574	0.1461	0.1395	0.1533	0.105	0.0572	0.06633	++-+	2	3.06	3	0.3825
exm1261477	16	81161552	rs16954717	PKD1L2	T	C	0.1854	0.1572	0.1374	0.1236	0.1588	0.142	0.1361	0.148	0.1129	0.0576	0.04987	++-+	0	2.599	3	0.4577
exm1261732	16	81201625	rs34504526	PKD1L2	T	C	0.4309	0.4683	0.4112	0.4503	0.375	0.3933	0.415	0.3925	-0.0438	0.0417	0.2935	--+-	12.9	3.443	3	0.3282
exm-rs4889240	16	81156522	rs4889240	PKD1L2	T	C	0.4846	0.471	0.4271	0.403	0.4441	0.4186	0.3878	0.4295	0.0176	0.0413	0.6693	++-+	44.4	5.393	3	0.1452
exm1261391	16	81142257	rs1869348	PKD1L2	T	C	0.4959	0.493	0.4028	0.4099	0.4441	0.421	0.4184	0.4175	0.01	0.042	0.8122	++--	0	2.693	3	0.4413
exm1261631	16	81187709	rs77318108	PKD1L2	A	T	0.01707	0.02414	0.01424	0.01386	0.01912	0.01575	0.01871	0.01497	-0.2257	0.1558	0.1474	----	0	0.785	3	0.8531
exm1261680	16	81194437	rs147079883	PKD1L2	A	G	-	-	-	-	0	0.0002187	-	-	-	-	-	-	-	-	-	-
exm1261399	16	81142887	rs113616489	PKD1L2	A	T	0.000813	0	-	-	-	-	-	-	-	-	-	-	-	-	-	-
exm1261604	16	81183468	rs16954775	PKD1L2	A	G	0.000813	0	-	-	-	-	-	-	-	-	-	-	-	-	-	-
exm1261414	16	81145942	-	PKD1L2	A	G	0	0.002146	0	0	-	-	-	-	-	-	-	-	-	-	-	-
exm1261707	16	81198338	rs77066396	PKD1L2	A	C	0.000813	0.0005365	0.0008375	0.002309	0	0.0002187	-	-	-	-	-	-	-	-	-	-
exm1261433	16	81155269	-	PKD1L2	A	G	-	-	0	0.002309	-	-	0.001701	0	-	-	-	-	-	-	-	-
exm1261383	16	81134885	-	PKD1L2	A	G	-	-	0.0008375	0.001155	0	0.0004374	0	0.0008808	-	-	-	-	-	-	-	-
exm1261671	16	81194324	-	PKD1L2	A	G	-	-	0.0008375	0.002309	0	0.0004374	0	0.0008808	-	-	-	-	-	-	-	-
exm1261733	16	81201642	-	PKD1L2	A	G	-	-	0	0.002309	0	0.0002187	0	0.0008808	-	-	-	-	-	-	-	-
exm1261633	16	81187852	rs8050904	PKD1L2	A	G	0.000813	0	-	-	0	0.0002187	0	0.0002936	-	-	-	-	-	-	-	-
exm1261436	16	81155305	rs75985298	PKD1L2	A	G	0.004065	0.002146	0.002513	0.002309	0.001471	0.001531	0.001701	0.0002936	-	-	-	-	-	-	-	-
exm1261597	16	81183421	rs182292325	PKD1L2	A	G	0.001626	0	0	0	0.001471	0.001094	0.001701	0.001174	-	-	-	-	-	-	-	-
exm1261708	16	81198340	-	PKD1L2	A	G	0.003252	0.003219	0.001675	0.001155	0.001471	0.004156	0	0.004698	-	-	-	-	-	-	-	-
exm1261406	16	81145790	-	PKD1L2	C	T	0	0.0005365	-	-	-	-	-	-	-	-	-	-	-	-	-	-
exm1261672	16	81194335	rs190643562	PKD1L2	C	T	0.000813	0.0005365	-	-	-	-	-	-	-	-	-	-	-	-	-	-
exm1261653	16	81190669	rs79986963	PKD1L2	C	T	0.000813	0.001073	0	0	-	-	-	-	-	-	-	-	-	-	-	-
exm1261606	16	81183492	-	PKD1L2	C	A	-	-	0.0008375	0	-	-	0	0.0008808	-	-	-	-	-	-	-	-
exm1261592	16	81183382	-	PKD1L2	C	A	0.001626	0	-	-	0	0.0008749	0	0.0005872	-	-	-	-	-	-	-	-
exm1261380	16	81134859	-	PKD1L2	C	G	0	0.001609	0	0	0.001471	0.001094	0.001701	0.001762	-	-	-	-	-	-	-	-
exm1261408	16	81145807	rs8054182	PKD1L2	C	G	0.005691	0.008047	0.001675	0	0.001471	0.003718	0	0.001468	-	-	-	-	-	-	-	-
exm1261432	16	81155231	-	PKD1L2	G	A	-	-	0	0.001155	-	-	-	-	-	-	-	-	-	-	-	-
exm1261522	16	81173146	-	PKD1L2	G	C	-	-	0	0	-	-	-	-	-	-	-	-	-	-	-	-
exm1261571	16	81181120	rs76056952	PKD1L2	G	C	0.000813	0	-	-	-	-	-	-	-	-	-	-	-	-	-	-
exm1261405	16	81145783	-	PKD1L2	G	C	0.002439	0.001609	0	0	0.001471	0.001969	0.001701	0.002642	-	-	-	-	-	-	-	-
exm1261419	16	81151009	-	PKD1L2	G	C	0.001626	0	0.0008375	0.001155	0	0.0006562	0	0.0005872	-	-	-	-	-	-	-	-
exm1261428	16	81151129	rs145803547	PKD1L2	T	C	-	-	-	-	0	0.0002187	-	-	-	-	-	-	-	-	-	-
exm1261513	16	81171069	rs76478170	PKD1L2	T	C	-	-	-	-	0	0.0002187	-	-	-	-	-	-	-	-	-	-
exm1261650	16	81190634	-	PKD1L2	T	C	-	-	-	-	0	0.0002187	-	-	-	-	-	-	-	-	-	-
exm1261457	16	81161391	-	PKD1L2	T	C	-	-	0.0008375	0	-	-	-	-	-	-	-	-	-	-	-	-
exm1261396	16	81142845	rs111838801	PKD1L2	T	C	0.000813	0	-	-	-	-	-	-	-	-	-	-	-	-	-	-
exm1261404	16	81145769	-	PKD1L2	T	C	0.000813	0	-	-	-	-	-	-	-	-	-	-	-	-	-	-
exm1261691	16	81197248	-	PKD1L2	T	C	0.000813	0	-	-	-	-	-	-	-	-	-	-	-	-	-	-
exm1261669	16	81194306	rs73585028	PKD1L2	T	G	0.001626	0	-	-	0	0.0002187	-	-	-	-	-	-	-	-	-	-
exm1261382	16	81134884	-	PKD1L2	T	C	0	0.0005365	0	0	-	-	-	-	-	-	-	-	-	-	-	-
exm1261710	16	81198352	rs16954794	PKD1L2	T	G	0.000813	0.0005365	0.0008375	0.002309	0	0.0002187	-	-	-	-	-	-	-	-	-	-
exm1261446	16	81157311	-	PKD1L2	T	C	-	-	-	-	0	0.0002187	0	0.0002936	-	-	-	-	-	-	-	-
exm1261395	16	81142839	-	PKD1L2	T	C	-	-	0	0	-	-	0	0.0005872	-	-	-	-	-	-	-	-
exm1261634	16	81187868	-	PKD1L2	T	C	0.000813	0	-	-	0.001471	0	0	0.0002936	-	-	-	-	-	-	-	-
exm1261397	16	81142872	-	PKD1L2	T	C	0	0.001609	0	0.001155	-	-	0	0.0002936	-	-	-	-	-	-	-	-
exm1261488	16	81161635	rs77601908	PKD1L2	T	G	0.01057	0.0118	0.002513	0.002309	0.002941	0.002843	0.006803	0.004404	-	-	-	-	-	-	-	-
exm1261632	16	81187720	-	PKD1L2	T	C	0	0.0005365	0.0008375	0.002309	0.002941	0.00175	0	0.0002936	-	-	-	-	-	-	-	-
exm1261689	16	81197218	rs148491766	PKD1L2	T	C	0.005691	0.004828	0.007538	0.005774	0.007353	0.007218	0.006803	0.008221	-	-	-	-	-	-	-	-
exm1261700	16	81198272	-	PKD1L2	T	C	0	0.0005365	0.001675	0	0.001471	0.0008749	0	0.0002936	-	-	-	-	-	-	-	-
exm1261984	16	81248745	rs8060294	PKD1L2	G	A	0.278	0.2838	0.2739	0.2841	0.2574	0.2907	0.2857	0.286	-0.068	0.0457	0.1368	++++	0	1.903	3	0.5927
exm1261887	16	81232294	rs61734110	PKD1L2	G	A	0.0626	0.0617	0.07454	0.07968	0.075	0.06737	0.06803	0.07017	0.0324	0.0815	0.6914	--+-	0	0.334	3	0.9535
exm1261962	16	81242107	rs143480612	PKD1L2	G	A	0.02602	0.0338	0.02513	0.03233	0.02941	0.03762	0.02721	0.03993	-0.2183	0.124	0.07836	++++	0	1.099	3	0.7773
exm1261890	16	81232336	rs34276551	PKD1L2	C	T	0.008943	0.01127	0.03434	0.03349	0.03382	0.03303	0.02551	0.03142	-0.0224	0.1332	0.8663	+-+-	0	1.528	3	0.6758
exm1261886	16	81232275	rs7205673	PKD1L2	C	T	0.2138	0.2237	0.2052	0.2009	0.2221	0.2023	0.2075	0.1982	0.043	0.0505	0.3948	+---	0	1.488	3	0.685
exm1262006	16	81249954	rs7191351	PKD1L2	T	A	0.3382	0.3321	0.3903	0.3614	0.3868	0.3462	0.3537	0.3462	-0.0829	0.0427	0.05255	-+++	24.2	3.957	3	0.2661
exm1262021	16	81253745	rs9934272	PKD1L2	G	C	0.2732	0.2747	0.2705	0.2852	0.2544	0.2892	0.2806	0.286	0.0642	0.046	0.1632	+---	0	2.825	3	0.4193
exm1261877	16	81224271	rs74029025	PKD1L2	G	C	0.03171	0.02629	0.009213	0.01155	0.005882	0.01072	0.0102	0.01116	0.1988	0.1712	0.2455	----	0	0.709	3	0.8712
exm1261749	16	81204576	rs74595131	PKD1L2	T	C	0.01951	0.01717	0.008375	0.002309	0.01471	0.009405	0.01531	0.009982	0.2869	0.1764	0.1038	++++	0	0.445	3	0.9309
exm1261790	16	81209247	rs1869349	PKD1L2	A	G	0.02439	0.03326	0.0268	0.02771	0.05441	0.04134	0.03401	0.02995	0.0142	0.1136	0.9006	--++	25.8	4.045	3	0.2567
exm1261855	16	81219187	rs13339342	PKD1L2	T	C	0.1683	0.1647	0.1558	0.149	0.1853	0.1616	0.1718	0.1536	0.0933	0.0552	0.09123	++++	0	0.877	3	0.831
exm1261812	16	81211496	rs9935113	PKD1L2	A	C	0.1707	0.1652	0.1583	0.1513	0.1794	0.1643	0.1735	0.1583	0.0805	0.0552	0.1448	++++	0	0.304	3	0.9593
exm1261838	16	81213378	rs4889261	PKD1L2	A	G	0.1724	0.1685	0.1566	0.149	0.1824	0.1623	0.1718	0.1547	0.0891	0.0553	0.107	++++	0	0.595	3	0.8976
exm1261911	16	81232564	rs7194871	PKD1L2	A	C	0.2106	0.2205	0.1985	0.1952	0.2206	0.1984	0.2041	0.1914	0.0461	0.0508	0.3638	-+++	0	1.827	3	0.6091
exm1262022	16	81253759	rs9924371	PKD1L2	A	G	0.3382	0.3289	0.392	0.3591	0.3838	0.3456	0.3571	0.347	0.1049	0.0428	0.01432	++++	0	2.136	3	0.5447
exm1261972	16	81242194	rs6564838	PKD1L2	T	C	0.1724	0.1781	0.1457	0.1374	0.1603	0.145	0.1463	0.1427	0.0485	0.0572	0.3966	-+++	0	1.249	3	0.7413
exm1261785	16	81208515	rs12596941	PKD1L2	A	G	0.2138	0.2049	0.2437	0.209	0.2147	0.2349	0.2602	0.2639	-0.0138	0.0485	0.7762	++--	0	1.576	3	0.6649
exm1261982	16	81248716	rs12933806	PKD1L2	A	G	0.161	0.1448	0.2529	0.2344	0.2235	0.2006	0.2245	0.2073	0.1205	0.0508	0.01774	++++	0	0.15	3	0.9852
exm1261961	16	81242102	rs6420424	PKD1L2	A	G	0.4049	0.3906	0.4992	0.4804	0.4618	0.4661	0.4711	0.4686	-0.003	0.0412	0.9412	+---	0	0.624	3	0.8909
exm1261861	16	81219254	-	PKD1L2	C	A	-	-	-	-	-	-	0	0.0002936	-	-	-	-	-	-	-	-
exm1261802	16	81209349	-	PKD1L2	A	C	-	-	0.00335	0.003464	-	-	-	-	-	-	-	-	-	-	-	-
exm1261807	16	81211444	rs180808616	PKD1L2	A	C	-	-	0.002513	0.001155	-	-	-	-	-	-	-	-	-	-	-	-
exm1261870	16	81222551	-	PKD1L2	A	G	0.000813	0	-	-	-	-	-	-	-	-	-	-	-	-	-	-
exm1261878	16	81224298	-	PKD1L2	A	G	0.001626	0	-	-	-	-	-	-	-	-	-	-	-	-	-	-
exm1261768	16	81208348	rs745211	PKD1L2	A	C	0.000813	0.0005365	-	-	0	0.0004374	-	-	-	-	-	-	-	-	-	-
exm1261780	16	81208473	rs115666278	PKD1L2	A	C	0.000813	0.0005365	-	-	0	0.0006562	-	-	-	-	-	-	-	-	-	-
exm1261977	16	81248650	rs34719852	PKD1L2	A	G	0.000813	0.001073	-	-	0	0.0004374	-	-	-	-	-	-	-	-	-	-
exm1261988	16	81248797	rs35528333	PKD1L2	A	G	0.000813	0.001073	-	-	0	0.0004374	-	-	-	-	-	-	-	-	-	-
exm1261995	16	81249888	-	PKD1L2	A	G	-	-	0.002513	0.002309	0	0.001531	0.003401	0.002349	-	-	-	-	-	-	-	-
exm1261778	16	81208471	-	PKD1L2	A	C	0	0.0005371	-	-	-	-	0.001701	0	-	-	-	-	-	-	-	-
exm1261804	16	81209355	rs114807875	PKD1L2	A	C	0	0.001609	-	-	0	0.0002187	0	0.0002936	-	-	-	-	-	-	-	-
exm1261999	16	81249909	-	PKD1L2	A	G	0.000813	0	-	-	0	0.0002187	0	0.0002936	-	-	-	-	-	-	-	-
exm1261799	16	81209325	rs145948343	PKD1L2	A	G	0.000813	0	0.0008375	0	0.004412	0.002406	0.003401	0.002349	-	-	-	-	-	-	-	-
exm2252761	16	81249929	rs138416080	PKD1L2	A	G	0.000813	0.0005365	0.01005	0.005774	0.002941	0.003718	0.003401	0.003523	-	-	-	-	-	-	-	-
exm1261946	16	81241136	rs61734425	PKD1L2	C	A	-	-	-	-	0	0.0002187	-	-	-	-	-	-	-	-	-	-
exm1261960	16	81242097	-	PKD1L2	C	T	-	-	-	-	0.001471	0.0002187	-	-	-	-	-	-	-	-	-	-
exm1261997	16	81249900	rs183821496	PKD1L2	C	T	-	-	0	0	-	-	-	-	-	-	-	-	-	-	-	-
exm1869505	16	81232426	rs9934856	PKD1L2	C	A	0	0.001073	-	-	-	-	-	-	-	-	-	-	-	-	-	-
exm1261941	16	81236325	rs28689661	PKD1L2	C	A	0.001626	0.0005365	0	0.001155	-	-	-	-	-	-	-	-	-	-	-	-
exm1261837	16	81213372	-	PKD1L2	C	G	-	-	-	-	0.001471	0.0004374	0.001701	0	-	-	-	-	-	-	-	-
exm1261784	16	81208512	-	PKD1L2	C	A	0.000813	0.002682	-	-	0.002941	0.0006562	0	0.0005872	-	-	-	-	-	-	-	-
exm1261996	16	81249892	rs73593138	PKD1L2	C	T	0.001626	0.002146	-	-	0	0.0006562	0	0.0002936	-	-	-	-	-	-	-	-
exm1261943	16	81241100	rs11150370	PKD1L2	G	C	-	-	0.4807	0.4908	-	-	-	-	-	-	-	-	-	-	-	-
exm1261851	16	81219103	rs114183450	PKD1L2	G	C	0	0.001073	-	-	-	-	-	-	-	-	-	-	-	-	-	-
exm1261987	16	81248778	rs35970134	PKD1L2	G	C	0.000813	0.001073	-	-	0	0.0004374	-	-	-	-	-	-	-	-	-	-
exm1261794	16	81209298	rs142349771	PKD1L2	G	C	0.006504	0.001609	0.001675	0.002309	0.001471	0.00175	-	-	-	-	-	-	-	-	-	-
exm1261993	16	81249871	-	PKD1L2	G	A	0.000813	0	-	-	0.001471	0.0008749	0.003401	0.0005872	-	-	-	-	-	-	-	-
exm1261951	16	81241205	-	PKD1L2	G	A	0.000813	0	0	0	-	-	0	0.0002936	-	-	-	-	-	-	-	-
exm1261914	16	81232590	rs9937169	PKD1L2	G	A	0.002439	0.003755	0.005863	0.004619	0	0.002843	0.005102	0.005578	-	-	-	-	-	-	-	-
exm1261741	16	81204395	rs79564167	PKD1L2	T	C	-	-	-	-	0	0.0004374	-	-	-	-	-	-	-	-	-	-
exm1261980	16	81248706	-	PKD1L2	T	C	-	-	-	-	0	0.0002187	-	-	-	-	-	-	-	-	-	-
exm1261745	16	81204406	rs188171355	PKD1L2	T	C	-	-	0	0.001155	-	-	-	-	-	-	-	-	-	-	-	-
exm1261774	16	81208402	-	PKD1L2	T	C	-	-	0.001675	0	-	-	-	-	-	-	-	-	-	-	-	-
exm1261786	16	81208518	rs181006493	PKD1L2	T	A	0	0.0005365	-	-	-	-	-	-	-	-	-	-	-	-	-	-
exm1261948	16	81241175	rs79139155	PKD1L2	T	C	0	0.0005365	-	-	-	-	-	-	-	-	-	-	-	-	-	-
exm2267959	16	81209378	rs9928668	PKD1L2	T	C	0.003252	0.002682	-	-	0.001471	0.0006562	-	-	-	-	-	-	-	-	-	-
exm1261874	16	81222588	-	PKD1L2	T	A	-	-	0	0	0	0.0006562	0	0.0008808	-	-	-	-	-	-	-	-
exm1261918	16	81232614	-	PKD1L2	T	G	-	-	0	0.001155	0.001471	0.001969	0.003401	0.001762	-	-	-	-	-	-	-	-
exm1261986	16	81248758	rs36099350	PKD1L2	T	C	-	-	0	0	0	0.0004374	0.001712	0	-	-	-	-	-	-	-	-
exm1262000	16	81249919	rs117142104	PKD1L2	T	C	0.003252	0.005365	0.001675	0.005774	0	0.003937	0.003401	0.003523	-	-	-	-	-	-	-	-
exm1262408	16	81922781	rs45443101	PLCG2	T	A	0.0374	0.03648	0.05109	0.0358	0.03529	0.04287	0.04762	0.03934	-0.0864	0.1034	0.4032	-++-	15.5	3.551	3	0.3142
exm1262411	16	81922813	rs17537869	PLCG2	A	G	0.08699	0.08906	0.07119	0.04042	0.06029	0.07262	0.06122	0.06489	0.0331	0.0818	0.6855	-+--	60.2	7.537	3	0.05662
exm1262348	16	81819605	-	PLCG2	A	G	-	-	-	-	0	0.0002187	-	-	-	-	-	-	-	-	-	-
exm1262445	16	81934365	-	PLCG2	A	G	-	-	-	-	0	0.0002187	-	-	-	-	-	-	-	-	-	-
exm1262522	16	81960772	-	PLCG2	A	C	-	-	-	-	0.001471	0	-	-	-	-	-	-	-	-	-	-
exm1262524	16	81960783	rs115583707	PLCG2	A	G	0	0.0005365	-	-	-	-	-	-	-	-	-	-	-	-	-	-
exm1262402	16	81916888	-	PLCG2	A	G	-	-	0.0008375	0.001155	0.002941	0.0008749	0	0.0002936	-	-	-	-	-	-	-	-
exm1262418	16	81925132	-	PLCG2	A	G	0.001626	0.001609	0.0008375	0.001155	0.001471	0.0002187	0	0.0005872	-	-	-	-	-	-	-	-
exm1869837	16	81957094	-	PLCG2	C	T	0	0.0005365	-	-	-	-	-	-	-	-	-	-	-	-	-	-
exm1262552	16	81971435	rs114262189	PLCG2	C	G	0	0.0005365	-	-	-	-	-	-	-	-	-	-	-	-	-	-
exm1262450	16	81939089	rs187956469	PLCG2	C	T	0.005691	0.008047	0.0008375	0.003464	0.007353	0.004812	0.001701	0.003817	-	-	-	-	-	-	-	-
exm1262467	16	81942175	rs75472618	PLCG2	C	T	0.0252	0.02307	0.001675	0.004619	0.01029	0.006343	0.003401	0.00734	-	-	-	-	-	-	-	-
exm1262535	16	81968131	rs139462941	PLCG2	G	A	0.000813	0.0005365	-	-	-	-	-	-	-	-	-	-	-	-	-	-
exm1262459	16	81942028	rs72824905	PLCG2	G	C	0.005691	0.005901	0.01005	0.008083	0.004412	0.0105	0.008503	0.009102	-	-	-	-	-	-	-	-
exm1262479	16	81946278	rs150833842	PLCG2	G	A	-	-	0.00335	0.004619	0.004412	0.002187	0.001706	0.001765	-	-	-	-	-	-	-	-
exm1262512	16	81957175	-	PLCG2	G	A	0.001626	0.0005365	0	0.001155	0	0.0002187	0	0.0002936	-	-	-	-	-	-	-	-
exm2252766	16	81953128	rs143195637	PLCG2	T	C	0	0.0005365	-	-	-	-	-	-	-	-	-	-	-	-	-	-
exm1262527	16	81962190	rs114618894	PLCG2	T	C	0	0.001073	-	-	-	-	-	-	-	-	-	-	-	-	-	-
exm1262371	16	81891928	-	PLCG2	T	C	0	0.0005365	0.0008375	0	0	0.0002187	-	-	-	-	-	-	-	-	-	-
exm1262354	16	81819671	-	PLCG2	T	C	0	0.0005365	0.0008375	0.001155	0.002941	0.002187	0	0.002936	-	-	-	-	-	-	-	-
exm1262422	16	81927314	-	PLCG2	T	C	0.001626	0.001609	0	0	0.001471	0.002406	0	0.001762	-	-	-	-	-	-	-	-
exm1262471	16	81944250	-	PLCG2	T	C	0.000813	0.001073	0.001675	0.001155	0.002941	0.002187	0	0.001174	-	-	-	-	-	-	-	-
exm2271166	9	10063148	rs368297	PTPRD	C	T	-	-	0.03099	0.04619	0.02647	0.03543	0.03401	0.0376	-0.2725	0.1391	0.05018	?+++	0	0.685	2	0.7101
exm2259059	9	10480542	rs2757858	PTPRD	C	T	-	-	0.4355	0.4319	0.45	0.4182	0.4422	0.4298	0.0661	0.0491	0.1784	?---	0	0.506	2	0.7764
exm-rs649891	9	10430602	rs649891	PTPRD	G	A	0.2	0.1829	0.1608	0.1663	0.2059	0.1669	0.1922	0.185	0.1114	0.0542	0.03986	----	1.2	3.036	3	0.3861
exm2259501	9	9770741	rs768225	PTPRD	C	T	0.3024	0.3063	0.3275	0.3152	0.3147	0.3377	0.3639	0.3356	0.009	0.0443	0.8391	+--+	0	2.891	3	0.4088
exm-rs2475335	9	10260263	rs2475335	PTPRD	C	T	0.2285	0.2226	0.1843	0.1824	0.1838	0.201	0.1956	0.207	-0.0049	0.0515	0.9239	--++	0	1.005	3	0.8001
exm2266790	9	9501741	rs55713457	PTPRD	C	T	0.3374	0.3412	0.3777	0.3938	0.3529	0.3563	0.3503	0.3602	-0.0469	0.043	0.2757	++++	0	0.671	3	0.88
exm-rs439467	9	10102903	rs439467	PTPRD	C	T	0.3151	0.3433	0.4129	0.3741	0.4044	0.3871	0.3912	0.3784	0.0242	0.0422	0.5663	+---	34.7	4.593	3	0.2042
exm-rs10816196	9	9829254	rs10816196	PTPRD	A	C	0.04715	0.04775	0.067	0.04503	0.06029	0.05009	0.06463	0.05608	0.1833	0.0887	0.03867	-+++	0	2.682	3	0.4433
exm-rs1975197	9	8846955	rs1975197	PTPRD	A	G	0.1496	0.1593	0.17	0.149	0.1706	0.1562	0.1565	0.177	-0.0014	0.0552	0.9799	-+-+	7.6	3.246	3	0.3552
exm2264360	9	8875954	rs10759013	PTPRD	T	G	0.1228	0.1229	0.09464	0.09353	0.1074	0.1059	0.1139	0.1092	0.0167	0.0651	0.7973	+++-	0	0.089	3	0.9932
exm-rs17584499	9	8879118	rs17584499	PTPRD	T	C	0.1862	0.1776	0.196	0.1998	0.1779	0.1966	0.1718	0.2035	-0.0734	0.0529	0.1658	+---	17	3.612	3	0.3065
exm2264335	9	9000709	rs7871755	PTPRD	T	G	0.3553	0.3627	0.3861	0.3868	0.3765	0.362	0.3776	0.3881	-0.0192	0.0426	0.6527	---+	0	1.182	3	0.7574
exm-rs1333111	9	9416962	rs1333111	PTPRD	A	G	0.313	0.3031	0.3702	0.3568	0.3265	0.3226	0.3095	0.3218	0.0423	0.0442	0.338	++-+	0	2.86	3	0.4137
exm-rs4626664	9	9261737	rs4626664	PTPRD	T	C	0.1033	0.1245	0.1675	0.1501	0.1559	0.1551	0.1871	0.1735	-0.0082	0.0576	0.8872	-+++	7.1	3.229	3	0.3576
exm739041	9	8497250	rs72694737	PTPRD	G	A	0.03496	0.02146	0.02848	0.03695	0.01618	0.02975	0.02891	0.03171	-0.0441	0.1294	0.7331	-+++	64	8.328	3	0.0397
exm2262688	9	8561542	rs10977204	PTPRD	G	A	0.1634	0.1754	0.1164	0.1259	0.1559	0.1422	0.1412	0.1321	-0.0031	0.0582	0.9574	++--	14.5	3.509	3	0.3196
exm739092	9	8518052	rs10977171	PTPRD	C	G	0.03252	0.0456	0.04271	0.04734	0.05441	0.04199	0.03571	0.03964	-0.1107	0.102	0.2778	-++-	16.4	3.588	3	0.3096
exm739017	9	8486265	-	PTPRD	A	G	-	-	-	-	-	-	0	0.0002936	-	-	-	-	-	-	-	-
exm739155	9	8636758	-	PTPRD	C	G	-	-	-	-	-	-	0	0.0002936	-	-	-	-	-	-	-	-
exm738926	9	8436680	-	PTPRD	T	C	-	-	-	-	-	-	0	0.0002936	-	-	-	-	-	-	-	-
exm2199432	9	8471047	-	PTPRD	T	C	-	-	-	-	-	-	0	0.0002936	-	-	-	-	-	-	-	-
exm739021	9	8486284	-	PTPRD	T	C	-	-	-	-	-	-	0.001701	0	-	-	-	-	-	-	-	-
exm739160	9	8636803	-	PTPRD	A	G	-	-	0.0008375	0	-	-	-	-	-	-	-	-	-	-	-	-
exm2199450	9	8486232	rs142397137	PTPRD	A	C	0.000813	0.001073	-	-	-	-	-	-	-	-	-	-	-	-	-	-
exm739028	9	8486335	-	PTPRD	A	G	0.000813	0	-	-	-	-	-	-	-	-	-	-	-	-	-	-
exm738898	9	8375990	-	PTPRD	A	G	-	-	-	-	0.001471	0	0	0.0002936	-	-	-	-	-	-	-	-
exm739051	9	8499805	-	PTPRD	A	C	0.003252	0.002682	0.001675	0.001155	0	0.0002187	0	0.003817	-	-	-	-	-	-	-	-
exm739121	9	8521513	-	PTPRD	A	G	0	0.0005365	0	0	0	0.0004374	0	0.0008808	-	-	-	-	-	-	-	-
exm739164	9	8733788	-	PTPRD	A	T	0.000813	0	0.0008375	0.001155	0	0.0002187	0	0.0002936	-	-	-	-	-	-	-	-
exm739045	9	8499717	-	PTPRD	A	T	0.000813	0.0005365	-	-	-	-	0.001701	0	-	-	-	-	-	-	-	-
exm738995	9	8485996	rs61733170	PTPRD	C	G	0.000813	0	-	-	-	-	-	-	-	-	-	-	-	-	-	-
exm738985	9	8485885	rs139259906	PTPRD	C	T	0.000813	0	0	0.001155	0	0.0004374	-	-	-	-	-	-	-	-	-	-
exm738987	9	8485903	-	PTPRD	C	T	-	-	-	-	0	0.001531	0.001701	0.0008808	-	-	-	-	-	-	-	-
exm739009	9	8486142	rs151005956	PTPRD	C	T	0.000813	0.002682	0.004188	0.009238	0.004412	0.00853	0.005102	0.005285	-	-	-	-	-	-	-	-
exm738986	9	8485894	rs143288045	PTPRD	G	C	-	-	0	0	0	0.0006562	-	-	-	-	-	-	-	-	-	-
exm739074	9	8504338	-	PTPRD	G	A	-	-	-	-	0	0.0004374	0	0.001174	-	-	-	-	-	-	-	-
exm739162	9	8636818	rs146973770	PTPRD	T	C	-	-	-	-	0	0.0004374	-	-	-	-	-	-	-	-	-	-
exm2248310	9	8319965	rs141403124	PTPRD	T	C	-	-	0.0008375	0	-	-	-	-	-	-	-	-	-	-	-	-
exm739016	9	8486247	-	PTPRD	T	C	-	-	0	0	-	-	-	-	-	-	-	-	-	-	-	-
exm738952	9	8465633	rs193068274	PTPRD	T	C	0	0.0005365	-	-	-	-	-	-	-	-	-	-	-	-	-	-
exm738865	9	8331667	-	PTPRD	T	C	-	-	0	0	-	-	0.001701	0	-	-	-	-	-	-	-	-
exm766248	9	100991430	rs1573025	TBC1D2	A	C	0.1943	0.1808	0.1658	0.1536	0.1853	0.1765	0.1888	0.1732	0.0622	0.0534	0.2441	+-++	0	0.806	3	0.848
exm766251	9	100995758	rs879368	TBC1D2	A	C	0.2902	0.2629	0.2529	0.2263	0.2794	0.2793	0.2619	0.261	0.0629	0.0466	0.1776	++++	0	1.781	3	0.619
exm766187	9	100971176	-	TBC1D2	A	G	-	-	-	-	-	-	0	0.0002936	-	-	-	-	-	-	-	-
exm766231	9	100983329	rs61753563	TBC1D2	A	G	0	0.001609	-	-	-	-	-	-	-	-	-	-	-	-	-	-
exm766191	9	100971217	-	TBC1D2	A	G	0.000813	0.001609	0	0	-	-	-	-	-	-	-	-	-	-	-	-
exm766124	9	100961704	rs34769888	TBC1D2	A	G	0.006504	0.004828	0.007538	0.008083	0.01029	0.009624	0.01871	0.009395	-	-	-	-	-	-	-	-
exm766214	9	100973115	rs150561627	TBC1D2	C	A	0.001626	0.003219	0	0	0	0.0006562	-	-	-	-	-	-	-	-	-	-
exm766144	9	100962552	-	TBC1D2	C	G	-	-	0.0008375	0	0	0.0008749	0	0.0002936	-	-	-	-	-	-	-	-
exm766258	9	101006405	-	TBC1D2	G	A	0.000813	0.002682	0.0008375	0.001155	0.001471	0.001312	0	0.001468	-	-	-	-	-	-	-	-
exm766143	9	100962536	-	TBC1D2	T	C	-	-	0	0	-	-	-	-	-	-	-	-	-	-	-	-
exm766243	9	100991371	-	TBC1D2	T	C	-	-	0.002513	0	0	0.0002187	-	-	-	-	-	-	-	-	-	-
exm2247284	9	100963856	-	TBC1D2	T	C	0	0.001609	-	-	-	-	-	-	-	-	-	-	-	-	-	-
exm766218	9	100975439	-	TBC1D2	T	C	0.000813	0	-	-	-	-	-	-	-	-	-	-	-	-	-	-
exm766254	9	100995812	-	TBC1D2	T	C	-	-	0	0	0.001471	0.0002187	0.001701	0.0002936	-	-	-	-	-	-	-	-
exm766130	9	100961769	rs61748711	TBC1D2	T	C	0.002439	0.0005365	-	-	-	-	0	0.0005872	-	-	-	-	-	-	-	-
exm766129	9	100961731	-	TBC1D2	T	C	0.001626	0.001609	0	0	0	0.0006562	0.001701	0	-	-	-	-	-	-	-	-
exm766146	9	100962566	rs137868712	TBC1D2	T	C	0.007317	0.007511	0.002513	0.001155	0.004412	0.003937	0.005102	0.003523	-	-	-	-	-	-	-	-
exm766185	9	100971128	rs138892519	TBC1D2	T	C	0.000813	0	0.0008375	0	0	0.0035	0	0.001174	-	-	-	-	-	-	-	-
exm960351	11	118402869	rs35915434	TMEM25	C	G	0.009756	0.00912	0.004188	0.003464	0.01029	0.01356	0.008503	0.01497	0.4099	0.3227	0.204	??++	0	0.212	1	0.6456
exm2249598	11	118402962	rs45558732	TMEM25	A	C	0.01626	0.01609	0.02429	0.02309	0.01324	0.02472	0.02721	0.02554	-0.1281	0.1472	0.384	+-+-	0	2.786	3	0.4258
exm960393	11	118404150	rs149751735	TMEM25	T	C	-	-	-	-	-	-	0	0.0002936	-	-	-	-	-	-	-	-
exm960412	11	118405249	-	TMEM25	A	T	-	-	-	-	0	0.001531	-	-	-	-	-	-	-	-	-	-
exm960358	11	118403072	-	TMEM25	A	G	0	0.0005365	-	-	0.001471	0	-	-	-	-	-	-	-	-	-	-
exm960357	11	118403069	rs146752919	TMEM25	A	C	-	-	0.005025	0.01039	0.005882	0.004812	0.001701	0.006166	-	-	-	-	-	-	-	-
exm960401	11	118404784	-	TMEM25	T	C	-	-	0	0	0	0.001312	-	-	-	-	-	-	-	-	-	-
exm960404	11	118404998	-	TMEM25	T	C	0	0.0005365	0	0	-	-	-	-	-	-	-	-	-	-	-	-
exm739257	9	12707998	-	TYRP1	G	A	-	-	-	-	-	-	0	0.0002936	-	-	-	-	-	-	-	-
exm739207	9	12695565	-	TYRP1	T	C	-	-	-	-	-	-	0	0.0002936	-	-	-	-	-	-	-	-
exm739253	9	12704706	-	TYRP1	T	C	-	-	-	-	-	-	0.001701	0.0002936	-	-	-	-	-	-	-	-
exm739208	9	12695586	-	TYRP1	A	G	-	-	0.0008375	0	0.001471	0.0006562	-	-	-	-	-	-	-	-	-	-
exm739263	9	12708979	-	TYRP1	A	G	0.001626	0.001073	-	-	-	-	0.001701	0.001762	-	-	-	-	-	-	-	-
exm739179	9	12694063	-	TYRP1	A	G	0.001626	0.003219	0.0008375	0.001155	0	0.001094	0	0.0002936	-	-	-	-	-	-	-	-
exm739180	9	12694066	rs61758405	TYRP1	A	G	0.000813	0.002146	0.0008375	0	0.002941	0.003062	0	0.002936	-	-	-	-	-	-	-	-
exm739222	9	12698527	rs61752939	TYRP1	A	G	0.002439	0	0.001675	0.001155	0.001471	0.002843	0.001701	0.002055	-	-	-	-	-	-	-	-
exm739269	9	12709060	-	TYRP1	G	A	-	-	0.002513	0	-	-	-	-	-	-	-	-	-	-	-	-
exm739183	9	12694094	-	TYRP1	G	A	0.000813	0.001073	0.001675	0.001155	0	0.0002187	0	0.0008808	-	-	-	-	-	-	-	-
exm739271	9	12709082	-	TYRP1	T	C	-	-	0	0	-	-	-	-	-	-	-	-	-	-	-	-
exm739268	9	12709024	-	TYRP1	T	C	-	-	0	0.001155	0	0.0002187	-	-	-	-	-	-	-	-	-	-
exm739194	9	12694274	rs61752937	TYRP1	T	C	0.01057	0.006974	0.0134	0.0127	0.01029	0.01312	0.008503	0.007927	-	-	-	-	-	-	-	-
exm961735	11	118952173	rs15818	VPS11	C	T	0.4228	0.3954	0.4146	0.3915	0.4044	0.4042	0.398	0.3887	0.0827	0.0419	0.04843	----	0	2.752	3	0.4315
exm961665	11	118940957	rs1784302	VPS11	G	C	0.4179	0.405	0.4062	0.3822	0.4059	0.3987	0.3912	0.3878	-0.0188	0.042	0.6537	-+-+	15	3.529	3	0.317
exm961710	11	118949331	rs1177562	VPS11	T	C	0.4276	0.4077	0.4104	0.3834	0.4059	0.4031	0.4014	0.3914	0.0727	0.0421	0.08401	+++-	0	2.231	3	0.5258
exm961687	11	118947634	rs540261	VPS11	A	G	0.435	0.4319	0.4539	0.4792	0.4603	0.4486	0.4541	0.4563	-0.005	0.0414	0.9037	+-++	0	2.107	3	0.5504
exm961674	11	118942344	rs76415576	VPS11	A	G	-	-	-	-	0	0.0002187	-	-	-	-	-	-	-	-	-	-
exm961673	11	118942337	-	VPS11	A	G	-	-	-	-	0	0.0002187	0	0.0002936	-	-	-	-	-	-	-	-
exm961708	11	118949277	rs36008744	VPS11	G	C	0.008943	0.005901	0	0	0.002941	0.0008749	0	0.0005872	-	-	-	-	-	-	-	-
exm961714	11	118949519	rs146380141	VPS11	G	A	0.004065	0.002146	0.0008375	0.002309	0.001471	0.003937	0.001701	0.003817	-	-	-	-	-	-	-	-
exm961681	11	118944046	-	VPS11	T	C	-	-	0	0.002309	-	-	-	-	-	-	-	-	-	-	-	-
exm961696	11	118948607	rs79450906	VPS11	T	C	0.000813	0	-	-	-	-	0	0.0002936	-	-	-	-	-	-	-	-
exm961722	11	118949888	-	VPS11	T	C	0	0.001609	-	-	0	0.0004374	0.001701	0	-	-	-	-	-	-	-	-
exm961663	11	118940182	-	VPS11	T	C	0.000813	0.001609	0.001675	0.005774	0	0.001094	0	0.0005872	-	-	-	-	-	-	-	-
