# Supplementary material for: Identification of ADHD risk genes in extended pedigrees by combining linkage analysis and whole-exome sequencing
Source: Mol Psychiatry. 2018 Aug 16;25(9):2047–57. doi: 10.1038/s41380-018-0210-6 (PMC7473839; doi:10.1038/s41380-018-0210-6)
Supplement: Supplementary file 8 — Supplementary Table 6 [file 41380_2018_210_MOESM8_ESM.xlsx]

## Sheet: Norway
Variant	CHR	BP	genotypes	counts_in_controls	counts_in_cases
exm717719	8	120940733	CC	2597	597
			GC	1	0
exm717740	8	120977489	CC	2	1
			CT	194	38
			TT	2402	558
exm717741	8	120977542	CT	44	20
			TT	2554	577
exm717755	8	121013770	CC	1410	338
			TC	1017	218
			TT	171	41
exm717770	8	121015349	GG	2595	597
			TG	3	0
exm717787	8	121061879	AA	279	62
			AG	1132	265
			GG	1187	270
exm718925	8	124335225	AA	2563	585
			GA	35	12
exm718965	8	124348685	AA	2598	596
			GA	0	1
exm718971	8	124351667	CC	2595	596
			TC	3	1
exm718973	8	124357252	CC	2593	595
			TC	5	2
exm719045	8	124382144	CT	0	1
			TT	2598	596
exm2248310	9	8319965	CC	2598	596
			TC	0	1
exm738865	9	8331667	CC	2596	597
			TC	2	0
exm738985	9	8485885	CT	1	0
			TT	2597	597
exm738986	9	8485894	CC	2597	597
			GC	1	0
exm739009	9	8486142	CT	48	5
			TT	2550	592
exm739016	9	8486247	CC	2597	597
			TC	1	0
exm739041	9	8497250	AA	2462	563
			GA	136	34
exm739051	9	8499805	AC	7	2
			CC	2591	595
exm739092	9	8518052	CC	2352	546
			GC	236	51
			GG	10	0
exm739121	9	8521513	AG	1	0
			GG	2597	597
exm2262688	9	8561542	AA	1909	466
			GA	641	123
			GG	48	8
exm739160	9	8636803	AG	0	1
			GG	2598	596
exm739164	9	8733788	AT	1	1
			TT	2597	596
exm-rs1975197	9	8846955	AA	77	18
			AG	700	167
			GG	1821	412
exm2264360	9	8875954	GG	2099	490
			TG	470	101
			TT	29	6
exm-rs17584499	9	8879118	CC	1606	387
			TC	877	186
			TT	115	24
exm2264335	9	9000709	GG	988	216
			TG	1216	301
			TT	394	80
exm-rs4626664	9	9261737	CC	1836	409
			TC	691	176
			TT	71	12
exm-rs1333111	9	9416962	AA	308	70
			AG	1180	302
			GG	1110	225
exm2266790	9	9501741	CC	396	75
			CT	1242	301
			TT	960	221
exm2259501	9	9770741	CC	254	68
			CT	1135	255
			TT	1209	274
exm-rs10816196	9	9829254	AA	15	1
			AC	276	78
			CC	2307	518
exm2271166	9	10063148	CC	3	1
			CT	187	35
			TT	2408	561
exm-rs439467	9	10102903	CC	365	112
			CT	1310	269
			TT	923	216
exm-rs2475335	9	10260263	CC	90	24
			CT	794	172
			TT	1714	401
exm-rs649891	9	10430602	AA	1810	416
			GA	729	170
			GG	59	11
exm2259059	9	10480542	CC	467	112
			CT	1272	296
			TT	859	189
exm739179	9	12694063	AG	4	1
			GG	2594	596
exm739180	9	12694066	AG	1	1
			GG	2597	596
exm739183	9	12694094	AA	2593	595
			GA	5	2
exm739194	9	12694274	CC	2552	581
			TC	46	16
exm739208	9	12695586	AG	1	1
			GG	2597	596
exm739222	9	12698527	AG	2	2
			GG	2596	595
exm739268	9	12709024	CC	2595	597
			TC	3	0
exm739269	9	12709060	AA	2596	594
			GA	2	3
exm739271	9	12709082	CC	2597	597
			TC	1	0
exm739825	9	14737506	GG	1366	333
			TG	1040	231
			TT	192	33
exm739859	9	14747417	AA	2591	596
			TA	7	1
exm739888	9	14759892	GG	2592	587
			TG	6	10
exm739933	9	14775917	AA	2580	594
			TA	18	3
exm739943	9	14776140	AA	98	21
			AG	846	202
			GG	1654	374
exm739947	9	14776178	AA	2	0
			AG	82	19
			GG	2514	578
exm739950	9	14784389	CC	2496	583
			TC	101	14
			TT	1	0
exm739975	9	14792848	AG	1	2
			GG	2597	595
exm739978	9	14797516	AT	1	2
			TT	2597	595
exm739987	9	14801710	GG	1158	265
			TG	1141	252
			TT	299	80
exm739989	9	14801738	CC	4	1
			CG	258	80
			GG	2336	516
exm740013	9	14805066	AA	2595	597
			TA	3	0
exm740015	9	14805094	CC	2595	597
			TC	3	0
exm740021	9	14806787	CG	1	1
			GG	2597	596
exm740060	9	14819370	AA	148	35
			AC	990	209
			CC	1460	353
exm740101	9	14842412	CG	0	1
			GG	2598	596
exm740110	9	14842557	CC	11	2
			CT	315	65
			TT	2272	530
exm740121	9	14842658	CC	2569	589
			GC	29	8
exm740128	9	14846036	CC	367	82
			CG	1224	280
			GG	1007	235
exm740166	9	14859262	AG	6	0
			GG	2592	597
exm2259259	9	14859296	CC	2534	576
			TC	64	20
			TT	0	1
exm-rs10961780	9	14898161	GG	15	8
			GT	383	81
			TT	2200	508
exm764338	9	98997810	CC	2413	549
			TC	176	47
			TT	9	1
exm764406	9	99064254	CC	2579	587
			TC	19	10
exm764407	9	99064296	CC	2522	587
			TC	75	10
			TT	1	0
exm764637	9	99404115	AA	2596	597
			GA	2	0
exm764638	9	99404124	CC	2597	597
			GC	1	0
exm764639	9	99404131	GG	2595	596
			TG	3	1
exm764646	9	99408211	CG	0	1
			GG	2598	596
exm766124	9	100961704	AA	1	0
			AG	27	9
			GG	2570	588
exm766129	9	100961731	CC	2597	597
			TC	1	0
exm766143	9	100962536	CC	2596	597
			TC	2	0
exm766144	9	100962552	CG	0	1
			GG	2598	596
exm766146	9	100962566	CC	2576	594
			TC	22	3
exm766185	9	100971128	CC	2589	596
			TC	9	1
exm766191	9	100971217	AG	6	0
			GG	2592	597
exm766214	9	100973115	AA	2596	597
			CA	2	0
exm766243	9	100991371	CC	2597	594
			TC	1	3
exm766248	9	100991430	AA	72	18
			AC	729	162
			CC	1797	417
exm766251	9	100995758	AA	175	38
			AC	983	226
			CC	1440	333
exm766254	9	100995812	CC	2597	597
			TC	1	0
exm766258	9	101006405	AA	2593	596
			GA	5	1
exm825593	10	55566406	AA	1323	308
			CA	1041	230
			CC	234	59
exm825615	10	55568454	CT	5	0
			TT	2593	597
exm825634	10	55568972	AA	1734	380
			CA	762	195
			CC	102	22
exm825651	10	55570347	AA	1	0
			AG	51	16
			GG	2546	581
exm825665	10	55581779	CT	1	0
			TT	2597	597
exm825669	10	55581883	CC	2595	597
			TC	3	0
exm825688	10	55582127	AA	8	1
			AG	122	27
			GG	2468	569
exm825722	10	55582636	AA	2558	581
			GA	40	16
exm825727	10	55582714	AG	1	0
			GG	2597	597
exm825772	10	55591253	GG	2597	596
			TG	1	1
exm825785	10	55600246	GG	2595	596
			TG	3	1
exm2259606	10	55609769	AA	141	34
			AC	906	211
			CC	1551	352
exm825799	10	55626598	CC	2597	597
			TC	1	0
exm2276105	10	55721636	AA	1	0
			AC	5	2
			CC	2592	595
exm825837	10	55755491	CC	1507	351
			TC	933	210
			TT	158	36
exm825849	10	55780122	CC	2595	597
			TC	3	0
exm825867	10	55782888	AG	2	1
			GG	2596	596
exm825888	10	55892642	AA	2517	575
			GA	81	22
exm825931	10	55955444	AA	1879	420
			CA	646	157
			CC	73	20
exm825938	10	55955543	CG	1	1
			GG	2597	596
exm825943	10	55955610	AA	44	8
			AG	519	133
			GG	2035	456
exm825946	10	55973755	AG	10	4
			GG	2588	593
exm825987	10	56129011	CC	2598	596
			TC	0	1
exm-rs2795918	10	56177015	AA	996	243
			GA	1246	274
			GG	356	80
exm826003	10	56423968	GG	131	30
			GT	890	184
			TT	1577	383
exm897025	11	26463582	AA	1	0
			AG	67	11
			GG	2530	586
exm2267162	11	26500273	CC	439	91
			CT	1211	307
			TT	948	199
exm897049	11	26547193	CT	4	2
			TT	2594	595
exm897051	11	26547204	CC	2597	597
			TC	1	0
exm897105	11	26586801	CC	315	56
			CT	1206	288
			TT	1077	253
exm897107	11	26586855	CT	7	2
			TT	2591	595
exm897111	11	26587018	AG	62	15
			GG	2536	582
exm-rs12295638	11	26605331	CC	31	8
			CT	480	113
			TT	2087	476
exm1706833	11	26621238	AA	2598	596
			GA	0	1
exm957214	11	114392694	AC	4	1
			CC	2594	596
exm957236	11	114393093	CT	1	3
			TT	2597	594
exm957252	11	114393652	AA	266	80
			AG	1172	236
			GG	1160	281
exm957264	11	114400948	CC	2596	597
			TC	2	0
exm957267	11	114400991	CC	2587	596
			GC	11	1
exm-rs28927680	11	116619073	CC	2258	524
			GC	329	71
			GG	11	2
exm957506	11	116631469	AT	0	1
			TT	2598	596
exm957508	11	116631482	CC	2598	596
			TC	0	1
exm957510	11	116631542	CC	1	0
			CG	78	16
			GG	2519	581
exm957521	11	116633322	AG	9	1
			GG	2589	596
exm957535	11	116633580	AC	6	2
			CC	2592	595
exm957543	11	116633724	CC	2566	594
			TC	32	3
exm957548	11	116633763	AG	5	1
			GG	2593	596
exm957567	11	116633947	CC	2289	514
			TC	300	80
			TT	9	3
exm-rs10790162	11	116639104	AA	13	4
			AG	309	86
			GG	2276	507
exm960351	11	118402869	CC	2563	592
			GC	35	5
exm2249598	11	118402962	AA	2	0
			AC	156	29
			CC	2440	568
exm960357	11	118403069	AA	1	0
			AC	39	6
			CC	2558	591
exm960401	11	118404784	CC	2597	597
			TC	1	0
exm960404	11	118404998	CC	2597	597
			TC	1	0
exm961498	11	118916364	AG	1	0
			GG	2597	597
exm961509	11	118917355	AA	2596	594
			GA	2	3
exm961516	11	118917472	CC	2597	597
			TC	1	0
exm961558	11	118919562	AG	12	4
			GG	2586	593
exm961565	11	118919900	AC	2	1
			CC	2596	596
exm961594	11	118922814	AA	2567	590
			GA	31	7
exm961619	11	118924912	CC	2589	597
			TC	9	0
exm961663	11	118940182	CC	2587	595
			TC	11	2
exm961665	11	118940957	CC	382	98
			CG	1262	289
			GG	954	210
exm961681	11	118944046	CC	2596	597
			TC	2	0
exm961687	11	118947634	AA	579	119
			AG	1285	304
			GG	734	174
exm961708	11	118949277	CG	1	0
			GG	2597	597
exm961710	11	118949331	CC	945	205
			TC	1273	294
			TT	380	98
exm961714	11	118949519	AA	2590	596
			GA	8	1
			CC	385	101
exm961735	11	118952173	CT	1268	293
			TT	945	203
exm962077	11	119025514	AG	1	0
			GG	2597	597
exm962078	11	119025526	CC	2593	596
			TC	5	1
exm962097	11	119027724	AG	0	1
			GG	2598	596
exm2249608	11	119030981	AG	0	1
			GG	2598	596
exm962435	11	119060963	AA	1166	255
			GA	1170	282
			GG	262	60
exm962441	11	119061077	CT	10	8
			TT	2588	589
exm962457	11	119063908	CC	1655	387
			TC	834	190
			TT	109	20
exm962461	11	119063941	CC	1	0
			CT	19	4
			TT	2578	593
exm2252670	16	66413195	CC	1007	230
			TC	1214	272
			TT	377	95
exm1246436	16	66413243	AG	3	0
			GG	2595	597
exm1246509	16	66426126	CC	2595	596
			TC	3	1
exm1246527	16	66432381	AA	2055	478
			GA	500	114
			GG	43	5
exm1246530	16	66432423	CC	1193	279
			TC	1127	243
			TT	278	75
exm1246534	16	66432463	CC	2597	596
			TC	1	1
exm1246543	16	66434776	AG	6	0
			GG	2592	597
exm1246562	16	66436720	AG	28	2
			GG	2570	595
exm1246563	16	66436722	AG	3	2
			GG	2595	595
exm1247756	16	67197631	CG	1	0
			GG	2597	597
exm1261380	16	81134859	CG	4	0
			GG	2594	597
exm1261381	16	81134860	CC	2320	526
			GC	274	70
			GG	4	1
exm1261382	16	81134884	CC	2597	597
			TC	1	0
exm1261383	16	81134885	AG	4	1
			GG	2594	596
exm1261391	16	81142257	CC	434	110
			CT	1257	261
			TT	907	226
exm1261395	16	81142839	CC	2597	597
			TC	1	0
exm1261397	16	81142872	CC	2597	597
			TC	1	0
exm1261405	16	81145783	CG	9	0
			GG	2589	597
exm1261408	16	81145807	CG	7	2
			GG	2591	595
exm1261414	16	81145942	AG	1	0
			GG	2597	597
exm1261418	16	81145976	CC	2404	545
			TC	191	51
			TT	3	1
exm1261419	16	81151009	CG	3	1
			GG	2595	596
exm1261432	16	81155231	AA	2595	597
			GA	3	0
exm1261433	16	81155269	AG	2	0
			GG	2596	597
exm1261436	16	81155305	AG	13	3
			GG	2585	594
exm-rs4889240	16	81156522	CC	967	203
			TC	1195	278
			TT	436	116
exm1261448	16	81157324	AA	2510	584
			GA	87	13
			GG	1	0
exm1261451	16	81157353	CC	2392	558
			TC	201	36
			TT	5	3
exm1261455	16	81157385	AA	34	10
			AC	557	153
			CC	2007	434
exm1261457	16	81161391	CC	2598	596
			TC	0	1
exm1261477	16	81161552	CC	2034	441
			TC	532	148
			TT	32	8
exm1261482	16	81161569	GG	32	8
			GT	532	148
			TT	2034	441
exm1261487	16	81161608	AA	2029	440
			GA	537	149
			GG	32	8
exm1261488	16	81161635	GG	2585	594
			TG	13	3
exm1261521	16	81173136	AA	6	1
			AG	203	50
			GG	2389	546
exm1261522	16	81173146	CC	2597	597
			GC	1	0
exm1261526	16	81173193	AA	1341	314
			GA	1019	235
			GG	238	48
exm1261554	16	81175103	CC	2156	505
			TC	410	87
			TT	32	5
exm1261559	16	81180988	CC	845	178
			GC	1241	285
			GG	512	134
exm1261560	16	81180995	AA	2187	511
			GA	386	80
			GG	25	6
exm1261567	16	81181097	AA	8	2
			AC	270	69
			CC	2320	526
exm1261579	16	81181821	AA	2329	537
			GA	254	59
			GG	15	1
exm1261597	16	81183421	AG	5	0
			GG	2593	597
exm1261606	16	81183492	AA	2598	596
			CA	0	1
exm1261624	16	81187635	AA	2	0
			AC	97	17
			CC	2499	580
exm1261631	16	81187709	AA	2499	580
			TA	97	17
			TT	2	0
exm1261632	16	81187720	CC	2592	596
			TC	6	1
exm1261643	16	81190598	CC	66	13
			CT	609	132
			TT	1923	452
exm1261644	16	81190601	AA	1	3
			AG	197	28
			GG	2400	566
exm1261646	16	81190613	AA	52	9
			AG	603	112
			GG	1943	476
exm1261653	16	81190669	CT	1	0
			TT	2597	597
exm1261661	16	81193321	CC	1564	342
			TC	900	217
			TT	134	38
exm1261664	16	81193344	AA	2499	566
			GA	99	30
			GG	0	1
exm1261671	16	81194324	AG	3	1
			GG	2595	596
exm1261689	16	81197218	CC	2573	588
			TC	25	9
exm1261700	16	81198272	CC	2598	595
			TC	0	2
exm1261707	16	81198338	AC	2	1
			CC	2596	596
exm1261708	16	81198340	AG	29	2
			GG	2569	595
exm1261710	16	81198352	GG	2596	596
			TG	2	1
exm1261714	16	81199468	CC	4	1
			CG	157	39
			GG	2437	557
exm1261718	16	81199520	AA	179	48
			AG	1043	262
			GG	1376	287
exm1261721	16	81199544	CC	1287	296
			TC	1065	256
			TT	246	45
exm1869441	16	81199555	CC	247	45
			CT	1065	257
			TT	1286	295
exm1261732	16	81201625	CC	835	212
			TC	1276	279
			TT	487	106
exm1261733	16	81201642	AG	4	0
			GG	2594	597
exm1261745	16	81204406	CC	2597	597
			TC	1	0
exm1261749	16	81204576	CC	2540	587
			TC	56	10
			TT	2	0
exm1261774	16	81208402	CC	2597	595
			TC	1	2
exm1261785	16	81208515	AA	166	31
			AG	939	229
			GG	1493	337
exm1261790	16	81209247	AA	2	1
			AG	168	30
			GG	2428	566
exm1261794	16	81209298	CC	2587	595
			GC	11	2
exm1261799	16	81209325	AA	1	0
			AG	6	1
			GG	2591	596
exm1261802	16	81209349	AC	17	4
			CC	2581	593
exm1261807	16	81211444	AC	6	3
			CC	2592	594
exm1261812	16	81211496	AA	54	19
			AC	647	151
			CC	1897	427
exm1261838	16	81213378	AA	51	19
			AG	663	149
			GG	1884	429
exm1261855	16	81219187	CC	1884	430
			TC	662	148
			TT	52	19
exm1261874	16	81222588	AA	2588	597
			TA	10	0
exm1261877	16	81224271	CG	64	11
			GG	2534	586
exm1261886	16	81232275	CC	84	27
			CT	812	191
			TT	1702	379
exm1261887	16	81232294	AA	2257	509
			GA	329	87
			GG	12	1
exm1261890	16	81232336	CC	1	1
			CT	152	39
			TT	2445	557
exm1261911	16	81232564	AA	78	25
			AC	792	187
			CC	1728	385
exm1261914	16	81232590	AA	2570	590
			GA	28	7
exm1261918	16	81232614	GG	2594	597
			TG	4	0
exm1261941	16	81236325	AA	2597	597
			CA	1	0
exm1261943	16	81241100	CC	687	162
			GC	1276	296
			GG	635	139
exm1261951	16	81241205	AA	2597	597
			GA	1	0
exm1261961	16	81242102	AA	681	148
			GA	1259	300
			GG	658	149
exm1261962	16	81242107	AA	2455	568
			GA	142	28
			GG	1	1
exm1261972	16	81242194	CC	1962	439
			TC	595	142
			TT	41	16
exm1261982	16	81248716	AA	175	34
			AG	935	234
			GG	1488	329
exm1261984	16	81248745	AA	1330	312
			GA	1078	243
			GG	190	42
exm1261986	16	81248758	CC	2597	597
			TC	1	0
exm1261995	16	81249888	AG	13	3
			GG	2585	594
exm1261997	16	81249900	CT	1	0
			TT	2597	597
exm1262000	16	81249919	CC	2584	595
			TC	14	2
exm2252761	16	81249929	AG	25	12
			GG	2573	585
exm1262006	16	81249954	AA	374	86
			AT	1184	294
			TT	1040	217
exm1262021	16	81253745	CC	188	39
			CG	1075	245
			GG	1335	313
exm1262022	16	81253759	AA	376	85
			AG	1185	298
			GG	1037	214
exm1262354	16	81819671	CC	2596	596
			TC	2	1
exm1262371	16	81891928	CC	2585	596
			TC	13	1
exm1262402	16	81916888	AG	1	1
			GG	2597	596
exm1262408	16	81922781	AA	4	3
			AT	198	55
			TT	2396	539
exm1262411	16	81922813	AA	5	3
			AG	207	79
			GG	2386	515
exm1262418	16	81925132	AG	2	1
			GG	2596	596
exm1262422	16	81927314	CC	2597	597
			TC	1	0
exm1262450	16	81939089	CT	27	1
			TT	2570	596
exm1262459	16	81942028	CG	38	12
			GG	2560	585
exm1262467	16	81942175	CT	30	2
			TT	2568	595
exm1262471	16	81944250	CC	2585	595
			TC	13	2
exm1262479	16	81946278	AA	2589	593
			GA	9	4
exm1262512	16	81957175	AA	2597	597
			GA	1	0
exm1263068	16	83991313	GT	21	7
			TT	2577	590
exm1263076	16	83992895	CT	5	2
			TT	2593	595
exm1263080	16	83992961	AG	2	2
			GG	2596	595
exm1263093	16	83994249	CG	14	5
			GG	2584	592
exm1263133	16	83998995	AG	43	11
			GG	2555	586
exm1263158	16	83999212	AG	1	0
			GG	2597	597
exm1263159	16	83999218	AA	2593	596
			GA	5	1
exm1263172	16	83999431	CT	16	1
			TT	2582	596
exm1263176	16	83999491	AG	7	2
			GG	2591	595
exm1263178	16	83999533	AT	43	5
			TT	2555	592
exm1263180	16	83999548	CC	2	0
			CT	179	48
			TT	2417	549
exm1263182	16	83999565	CC	2557	586
			TC	41	11
exm1263506	16	84089622	CC	2530	588
			TC	68	9
exm1263508	16	84089631	AG	32	8
			GG	2566	589
exm1263543	16	84094417	CG	1	0
			GG	2597	597
exm1263645	16	84126901	AG	34	9
			GG	2564	588
exm1263655	16	84129212	AT	20	1
			TT	2578	596
exm1263662	16	84129354	CC	2597	596
			TC	1	1
exm1263668	16	84132690	AG	5	1
			GG	2593	596
exm1263679	16	84132837	AA	2595	597
			GA	3	0
exm1263697	16	84135372	AA	2565	588
			GA	33	9

## Sheet: Spain
Variant	CHR	BP	genotypes	counts_in_controls	counts_in_cases
exm717708	8	120886100	AG	10	9
			GG	922	606
exm717740	8	120977489	CC	1	3
			CT	61	38
			TT	870	574
exm717741	8	120977542	CT	12	9
			TT	920	606
exm717743	8	120977570	GT	1	0
			TT	931	615
exm717755	8	121013770	CC	551	391
			TC	325	196
			TT	56	28
exm717787	8	121061879	AA	182	107
			AG	446	302
			GG	304	206
exm718965	8	124348685	AA	932	614
			GA	0	1
exm718971	8	124351667	CC	932	613
			TC	0	2
exm718973	8	124357252	CC	932	614
			TC	0	1
exm718982	8	124358931	CC	932	614
			GC	0	1
exm738952	9	8465633	CC	931	615
			TC	1	0
exm738985	9	8485885	CT	0	1
			TT	932	614
exm738995	9	8485996	CG	0	1
			GG	932	614
exm739009	9	8486142	CT	5	1
			TT	927	614
exm2199450	9	8486232	AC	2	1
			CC	930	614
exm739028	9	8486335	AG	0	1
			GG	932	614
exm739041	9	8497250	AA	892	573
			GA	40	41
			GG	0	1
exm739045	9	8499717	AT	1	1
			TT	931	614
exm739051	9	8499805	AC	5	4
			CC	927	611
exm739092	9	8518052	CC	1	0
			CG	83	40
			GG	848	575
exm739121	9	8521513	AG	1	0
			GG	931	615
exm2262688	9	8561542	AA	638	426
			GA	261	177
			GG	33	12
exm739164	9	8733788	AT	0	1
			TT	932	614
exm-rs1975197	9	8846955	AA	26	20
			AG	245	144
			GG	661	451
exm2264360	9	8875954	GG	721	477
			TG	193	125
			TT	18	13
exm-rs17584499	9	8879118	CC	628	414
			TC	277	173
			TT	27	28
exm2264335	9	9000709	GG	376	259
			TG	436	275
			TT	120	81
exm-rs4626664	9	9261737	CC	712	497
			TC	208	109
			TT	12	9
exm-rs1333111	9	9416962	AA	81	60
			AG	403	265
			GG	448	290
exm2266790	9	9501741	CC	115	66
			CT	406	283
			TT	411	266
exm2259501	9	9770741	CC	80	58
			CT	411	256
			TT	441	301
exm-rs10816196	9	9829254	AA	4	2
			AC	81	54
			CC	847	559
exm-rs439467	9	10102903	CC	116	71
			CT	408	245
			TT	408	298
exm-rs2475335	9	10260263	CC	53	26
			CT	309	229
			TT	570	360
exm-rs649891	9	10430602	AA	618	387
			GA	287	210
			GG	27	18
exm739179	9	12694063	AG	6	2
			GG	926	613
exm739180	9	12694066	AG	4	1
			GG	928	614
exm739183	9	12694094	AA	930	614
			GA	2	1
exm739194	9	12694274	CC	919	602
			TC	13	13
exm739222	9	12698527	AG	0	3
			GG	932	612
exm739263	9	12708979	AG	2	2
			GG	930	613
exm739825	9	14737506	GG	557	370
			TG	326	218
			TT	49	27
exm739859	9	14747417	AA	931	614
			TA	1	1
exm739888	9	14759892	GG	917	608
			TG	15	7
exm739933	9	14775917	AT	3	4
			TT	929	611
exm739943	9	14776140	AA	17	10
			AG	210	136
			GG	705	469
exm739947	9	14776178	AG	58	33
			GG	874	582
exm739950	9	14784389	CC	900	599
			TC	31	16
			TT	1	0
exm739969	9	14789071	CG	3	0
			GG	929	615
exm739978	9	14797516	AA	905	601
			TA	27	14
exm739987	9	14801710	GG	360	242
			TG	456	288
			TT	116	85
exm739989	9	14801738	CC	10	7
			CG	177	103
			GG	745	505
exm739993	9	14801769	AG	1	0
			GG	931	615
exm740013	9	14805066	AA	931	613
			TA	1	2
exm740015	9	14805094	CC	931	613
			TC	1	2
exm740059	9	14819328	AG	5	1
			GG	927	614
exm740060	9	14819370	AA	59	34
			AC	374	239
			CC	499	342
exm740067	9	14819439	AG	1	0
			GG	931	615
exm740110	9	14842557	CC	9	4
			CT	138	81
			TT	785	530
exm740121	9	14842658	CC	913	599
			GC	19	16
exm2259259	9	14859296	CC	918	605
			TC	13	10
			TT	1	0
exm740179	9	14863863	AA	924	607
			GA	8	8
exm-rs10961780	9	14898161	GG	7	2
			GT	132	90
			TT	793	523
exm764338	9	98997810	CC	776	537
			TC	149	77
			TT	7	1
exm764406	9	99064254	CC	932	613
			TC	0	2
exm764407	9	99064296	CC	916	604
			TC	16	10
			TT	0	1
exm764637	9	99404115	AA	929	615
			GA	3	0
exm764638	9	99404124	CG	3	0
			GG	929	615
exm764646	9	99408211	CG	1	0
			GG	931	615
exm764655	9	99413728	CT	0	1
			TT	932	614
exm764662	9	99417000	AG	11	2
			GG	921	613
exm766124	9	100961704	AG	9	8
			GG	923	607
exm766129	9	100961731	CC	929	613
			TC	3	2
exm766130	9	100961769	CC	931	612
			TC	1	3
exm766146	9	100962566	CC	918	606
			TC	14	9
exm2247284	9	100963856	CC	929	615
			TC	3	0
exm766185	9	100971128	CC	932	614
			TC	0	1
exm766191	9	100971217	AG	3	1
			GG	929	614
exm766214	9	100973115	AA	926	613
			CA	6	2
exm766218	9	100975439	CC	932	614
			TC	0	1
exm766231	9	100983329	AG	3	0
			GG	929	615
exm766248	9	100991430	AA	27	25
			AC	283	189
			CC	622	401
exm766251	9	100995758	AA	55	55
			AC	380	247
			CC	497	313
exm766258	9	101006405	AA	927	614
			GA	5	1
exm825593	10	55566406	AA	461	325
			CA	366	241
			CC	105	49
exm825615	10	55568454	CT	0	1
			TT	932	614
exm825630	10	55568878	GT	0	1
			TT	932	614
exm825634	10	55568972	AA	714	458
			CA	208	143
			CC	10	14
exm825647	10	55569263	GT	1	0
			TT	931	615
exm825650	10	55570343	CT	0	1
			TT	932	614
exm825651	10	55570347	AA	0	1
			AG	13	14
			GG	919	600
exm825665	10	55581779	CT	2	1
			TT	930	614
exm825680	10	55582088	CC	931	613
			TC	1	2
exm825688	10	55582127	AG	10	7
			GG	922	608
exm825690	10	55582133	CT	1	0
			TT	931	615
exm825719	10	55582594	GG	931	615
			TG	1	0
exm825722	10	55582636	AA	915	604
			GA	17	11
exm825785	10	55600246	GG	929	614
			TG	3	1
exm2259606	10	55609769	AA	27	27
			AC	309	188
			CC	596	400
exm825788	10	55616946	AT	1	0
			TT	931	615
exm825798	10	55626587	CC	931	615
			TC	1	0
exm825799	10	55626598	CC	931	615
			TC	1	0
exm2217292	10	55700731	AG	2	1
			GG	930	614
exm2276105	10	55721636	AC	21	7
			CC	911	608
exm825837	10	55755491	CC	649	411
			TC	254	174
			TT	29	30
exm825849	10	55780122	CC	926	606
			TC	6	9
exm825882	10	55849744	CC	931	615
			TC	1	0
exm825898	10	55912942	CC	931	613
			TC	1	2
exm825921	10	55944974	CC	931	613
			TC	1	2
exm825931	10	55955444	AA	688	456
			CA	227	152
			CC	17	7
exm825938	10	55955543	CC	931	615
			GC	1	0
exm825943	10	55955610	AA	16	16
			AG	231	163
			GG	685	436
exm825946	10	55973755	AG	4	2
			GG	928	613
exm825981	10	56106198	CT	5	1
			TT	927	614
exm-rs2795918	10	56177015	AA	453	282
			GA	382	273
			GG	97	60
exm826003	10	56423968	GG	67	39
			GT	360	249
			TT	505	327
exm897025	11	26463582	AG	7	7
			GG	925	608
exm2267162	11	26500273	CC	128	74
			CT	417	323
			TT	387	218
exm897051	11	26547204	CC	931	615
			TC	1	0
exm897088	11	26582662	AG	1	0
			GG	931	615
exm897101	11	26586729	CC	931	614
			TC	1	1
exm897105	11	26586801	CC	99	67
			CT	399	270
			TT	434	278
exm897107	11	26586855	CT	1	0
			TT	931	615
exm897111	11	26587018	AG	18	16
			GG	914	599
exm-rs12295638	11	26605331	CC	11	8
			CT	162	100
			TT	759	507
exm957214	11	114392694	AC	0	1
			CC	932	614
exm957234	11	114393072	AG	1	0
			GG	931	615
exm957252	11	114393652	AA	115	69
			AG	419	279
			GG	398	267
exm957255	11	114393757	CC	932	614
			TC	0	1
exm957267	11	114400991	CG	10	9
			GG	922	606
exm-rs28927680	11	116619073	CC	803	520
			GC	122	90
			GG	7	5
exm2249588	11	116627873	AG	0	1
			GG	932	614
exm957508	11	116631482	CC	930	614
			TC	2	1
exm957510	11	116631542	CG	21	9
			GG	911	606
exm957511	11	116631555	CC	932	614
			TC	0	1
exm957532	11	116633548	AA	930	614
			GA	2	1
exm957567	11	116633947	CC	801	564
			TC	129	49
			TT	2	2
exm-rs10790162	11	116639104	AA	3	2
			AG	98	79
			GG	831	534
exm1695557	11	116643617	GG	930	614
			TG	2	1
exm1695558	11	116643655	AA	930	615
			TA	2	0
exm960351	11	118402869	CG	17	12
			GG	915	603
exm2249598	11	118402962	AC	30	20
			CC	902	595
exm960358	11	118403072	AG	1	0
			GG	931	615
exm960404	11	118404998	CC	931	615
			TC	1	0
exm961498	11	118916364	AG	2	2
			GG	930	613
exm961509	11	118917355	AA	931	613
			GA	1	2
exm961516	11	118917472	CC	930	612
			TC	2	3
exm961594	11	118922814	AA	923	611
			GA	9	4
exm2249605	11	118925953	CC	924	610
			TC	8	5
exm961663	11	118940182	CC	929	614
			TC	3	1
exm961665	11	118940957	CC	333	210
			GC	443	296
			GG	156	109
exm961687	11	118947634	AA	173	116
			AG	459	303
			GG	300	196
exm961696	11	118948607	CC	932	614
			TC	0	1
exm961708	11	118949277	CC	921	604
			GC	11	11
exm961710	11	118949331	CC	330	200
			TC	444	304
			TT	158	111
exm961714	11	118949519	AA	928	611
			GA	4	3
			GG	0	1
exm961722	11	118949888	CC	929	615
			TC	3	0
exm961735	11	118952173	CC	144	113
			CT	449	294
			TT	339	208
exm962078	11	119025526	CC	931	615
			TC	1	0
exm1697301	11	119027691	CC	925	612
			GC	7	3
exm962097	11	119027724	AG	1	0
			GG	931	615
exm962104	11	119029283	CC	932	614
			TC	0	1
exm962116	11	119030980	CC	931	615
			TC	1	0
exm962441	11	119061077	CT	3	5
			TT	929	610
exm962457	11	119063908	CC	518	343
			TC	353	235
			TT	61	37
exm2252670	16	66413195	CC	268	158
			TC	431	313
			TT	233	144
exm1246512	16	66426144	CC	926	613
			TC	6	2
exm1246516	16	66429967	CC	931	615
			GC	1	0
exm1246527	16	66432381	AA	783	495
			GA	143	115
			GG	6	5
exm1246530	16	66432423	CC	453	322
			TC	392	240
			TT	87	53
exm1246534	16	66432463	CC	931	613
			TC	1	2
exm1246543	16	66434776	AG	4	8
			GG	928	607
exm1246562	16	66436720	AG	0	1
			GG	932	614
exm1246563	16	66436722	AG	1	1
			GG	931	614
exm1247796	16	67201076	AC	1	2
			CC	931	613
exm1261380	16	81134859	CG	3	0
			GG	929	615
exm1261381	16	81134860	CC	881	561
			GC	51	54
exm1261382	16	81134884	CC	931	615
			TC	1	0
exm1261391	16	81142257	CC	228	145
			TC	489	330
			TT	215	140
exm1261396	16	81142845	CC	932	614
			TC	0	1
exm1261397	16	81142872	CC	929	615
			TC	3	0
exm1261399	16	81142887	AT	0	1
			TT	932	614
exm1261404	16	81145769	CC	932	614
			TC	0	1
exm1261405	16	81145783	CC	929	612
			GC	3	3
exm1261406	16	81145790	CT	1	0
			TT	931	615
exm1261408	16	81145807	CG	15	7
			GG	917	608
exm1261414	16	81145942	AG	4	0
			GG	928	615
exm1261418	16	81145976	CC	881	571
			TC	51	43
			TT	0	1
exm1261419	16	81151009	CC	932	613
			GC	0	2
exm1261436	16	81155305	AG	4	5
			GG	928	610
exm-rs4889240	16	81156522	CC	254	172
			TC	478	290
			TT	200	153
exm1261448	16	81157324	AA	869	583
			GA	63	32
exm1261451	16	81157353	CC	834	551
			TC	92	64
			TT	6	0
exm1261455	16	81157385	AA	25	22
			AC	248	188
			CC	659	405
exm1261477	16	81161552	CC	667	409
			TC	237	184
			TT	28	22
exm1261482	16	81161569	GG	28	22
			GT	237	184
			TT	667	409
exm1261487	16	81161608	AA	656	408
			GA	248	182
			GG	28	25
exm1261488	16	81161635	GG	910	602
			TG	22	13
exm1261521	16	81173136	AG	55	35
			GG	877	580
exm1261526	16	81173193	AA	417	258
			GA	409	292
			GG	106	65
exm1261554	16	81175103	CC	769	503
			TC	157	110
			TT	6	2
exm1261559	16	81180988	CC	240	161
			GC	459	309
			GG	233	145
exm1261560	16	81180995	AA	774	515
			GA	155	97
			GG	3	3
exm1261571	16	81181120	CC	932	614
			GC	0	1
exm1261579	16	81181821	AA	802	545
			GA	124	67
			GG	6	3
exm1261592	16	81183382	AA	932	613
			CA	0	2
exm1261597	16	81183421	AG	0	2
			GG	932	613
exm1261604	16	81183468	AG	0	1
			GG	932	614
exm1261624	16	81187635	AC	45	21
			CC	887	594
exm1261631	16	81187709	AT	45	21
			TT	887	594
exm1261632	16	81187720	CC	931	615
			TC	1	0
exm1261633	16	81187852	AG	0	1
			GG	932	614
exm1261634	16	81187868	CC	932	614
			TC	0	1
exm1261643	16	81190598	CC	8	6
			CT	186	128
			TT	738	481
exm1261646	16	81190613	AA	9	4
			AG	184	124
			GG	739	487
exm1261653	16	81190669	CT	2	1
			TT	930	614
exm1261661	16	81193321	CC	531	348
			TC	333	226
			TT	68	41
exm1261664	16	81193344	AA	890	590
			GA	42	25
exm1261669	16	81194306	GG	932	613
			TG	0	2
exm1261672	16	81194335	CT	1	1
			TT	931	614
exm1261689	16	81197218	CC	923	609
			TC	9	5
			TT	0	1
exm1261691	16	81197248	CC	932	614
			TC	0	1
exm1261700	16	81198272	CC	931	615
			TC	1	0
exm1261707	16	81198338	AC	1	1
			CC	931	614
exm1261708	16	81198340	AG	6	4
			GG	926	611
exm1261710	16	81198352	GG	931	614
			TG	1	1
exm1261714	16	81199468	CC	1	0
			CG	64	42
			GG	867	573
exm1261718	16	81199520	AA	83	50
			AG	345	248
			GG	504	317
exm1261721	16	81199544	CC	516	309
			TC	344	250
			TT	72	56
exm1869441	16	81199555	CC	72	56
			CT	347	251
			TT	513	308
exm1261732	16	81201625	CC	272	194
			TC	447	312
			TT	213	109
exm1261749	16	81204576	CC	900	591
			TC	32	24
exm1261768	16	81208348	AC	1	1
			CC	931	614
exm1261778	16	81208471	AC	1	0
			CC	930	615
exm1261780	16	81208473	AC	1	1
			CC	931	614
exm1261784	16	81208512	AA	927	614
			CA	5	1
exm1261785	16	81208515	AA	50	31
			AG	282	201
			GG	600	383
exm1261786	16	81208518	AA	931	615
			TA	1	0
exm1261790	16	81209247	AA	2	0
			AG	58	30
			GG	872	585
exm1261794	16	81209298	CC	929	607
			GC	3	8
exm1261799	16	81209325	AG	0	1
			GG	932	614
exm1261804	16	81209355	AC	3	0
			CC	929	615
exm2267959	16	81209378	CC	927	611
			TC	5	4
exm1261812	16	81211496	AA	21	16
			AC	266	178
			CC	645	421
exm1261838	16	81213378	AA	23	16
			AG	268	180
			GG	641	419
exm1261851	16	81219103	CC	930	615
			GC	2	0
exm1261855	16	81219187	CC	648	423
			TC	261	177
			TT	23	15
exm1261870	16	81222551	AG	0	1
			GG	932	614
exm1261877	16	81224271	CC	883	577
			GC	49	37
			GG	0	1
exm1261878	16	81224298	AA	0	1
			GG	932	614
exm1261886	16	81232275	CC	39	30
			CT	339	203
			TT	554	382
exm1261887	16	81232294	AA	819	541
			GA	111	71
			GG	2	3
exm1261890	16	81232336	CT	21	11
			TT	911	604
exm1869505	16	81232426	AA	930	615
			CA	2	0
exm1261911	16	81232564	AA	38	31
			AC	335	197
			CC	559	387
exm1261914	16	81232590	AA	925	612
			GA	7	3
exm1261941	16	81236325	AA	931	613
			CA	1	2
exm1261948	16	81241175	CC	931	615
			TC	1	0
exm1261951	16	81241205	AA	932	614
			GA	0	1
exm1261961	16	81242102	AA	143	93
			AG	442	312
			GG	347	210
exm1261962	16	81242107	AA	871	583
			GA	59	32
			GG	2	0
exm1261972	16	81242194	CC	622	419
			TC	288	180
			TT	22	16
exm1261977	16	81248650	AG	2	1
			GG	930	614
exm1261982	16	81248716	AA	19	18
			AG	232	162
			GG	681	435
exm1261984	16	81248745	AA	487	325
			GA	361	238
			GG	84	52
exm1261987	16	81248778	CC	930	614
			GC	2	1
exm1261988	16	81248797	AG	2	1
			GG	930	614
exm1261993	16	81249871	AA	932	614
			GA	0	1
exm1261996	16	81249892	CT	4	2
			TT	928	613
exm1261999	16	81249909	AG	0	1
			GG	932	614
exm1262000	16	81249919	CC	922	611
			TC	10	4
exm2252761	16	81249929	AG	1	1
			GG	931	614
exm1262006	16	81249954	AA	420	270
			TA	405	274
			TT	107	71
exm1262021	16	81253745	CC	496	330
			GC	360	234
			GG	76	51
exm1262022	16	81253759	AA	104	70
			AG	405	276
			GG	423	269
exm1262354	16	81819671	CC	931	615
			TC	1	0
exm1262371	16	81891928	CC	931	615
			TC	1	0
exm1262408	16	81922781	AA	866	570
			TA	64	44
			TT	2	1
exm1262411	16	81922813	AA	9	2
			AG	148	103
			GG	775	510
exm1262418	16	81925132	AG	3	2
			GG	929	613
exm1262422	16	81927314	CC	930	613
			TC	1	2
			TT	1	0
exm1262450	16	81939089	CT	15	7
			TT	917	608
exm1262459	16	81942028	CC	921	608
			GC	11	7
exm1262467	16	81942175	CC	2	0
			CT	39	31
			TT	891	584
exm1262471	16	81944250	CC	930	614
			TC	2	1
exm2252766	16	81953128	CC	931	615
			TC	1	0
exm1869837	16	81957094	CT	1	0
			TT	931	615
exm1262512	16	81957175	AA	931	613
			GA	1	2
exm1262524	16	81960783	AG	1	0
			GG	931	615
exm1262527	16	81962190	CC	930	615
			TC	2	0
exm1262535	16	81968131	AA	931	614
			GA	1	1
exm1262552	16	81971435	CG	1	0
			GG	931	615
exm1263076	16	83992895	CT	4	2
			TT	928	613
exm1263080	16	83992961	AG	2	0
			GG	930	615
exm1263093	16	83994249	CC	929	610
			GC	3	5
exm1870133	16	83998684	CC	930	615
			TC	2	0
exm1263133	16	83998995	AG	6	2
			GG	926	613
exm1263158	16	83999212	AG	0	1
			GG	932	614
exm1263159	16	83999218	AA	932	613
			GA	0	2
exm1263163	16	83999246	AC	0	1
			CC	932	614
exm1263174	16	83999463	AG	3	2
			GG	929	613
exm1263176	16	83999491	AG	1	0
			GG	931	615
exm1263178	16	83999533	AT	0	1
			TT	932	614
exm1263182	16	83999565	CC	931	611
			TC	1	4
exm1263506	16	84089622	CC	925	612
			TC	7	3
exm1263508	16	84089631	AG	9	8
			GG	923	607
exm2252778	16	84094363	AG	0	1
			GG	932	614
exm1263546	16	84096911	AG	0	1
			GG	932	614
exm1263548	16	84096985	AA	931	613
			GA	1	2
exm1263623	16	84118667	CC	932	613
			TC	0	2
exm1263645	16	84126901	AG	18	15
			GG	914	600
exm1263662	16	84129354	CC	931	614
			TC	1	1
exm1263668	16	84132690	AG	3	1
			GG	929	614
exm1263670	16	84132708	AA	931	615
			GA	1	0
exm1263679	16	84132837	AA	930	613
			GA	2	2
exm1263697	16	84135372	AA	914	600
			GA	18	15

## Sheet: Germany
Variant	CHR	BP	genotypes	counts_in_controls	counts_in_cases
exm717708	8	120886100	AG	3	0
			GG	2283	340
exm717730	8	120942099	AG	1	0
			GG	2285	340
exm717740	8	120977489	CC	4	1
			CT	168	26
			TT	2114	313
exm717741	8	120977542	CC	2	0
			CT	54	10
			TT	2230	330
exm717755	8	121013770	CC	1191	165
			TC	923	140
			TT	172	35
exm717761	8	121013854	CT	7	1
			TT	2279	339
exm717787	8	121061879	AA	229	29
			AG	984	133
			GG	1073	178
exm718924	8	124335209	AG	0	1
			GG	2286	339
exm718925	8	124335225	AA	2274	339
			GA	12	1
exm718965	8	124348685	AA	2282	340
			GA	4	0
exm718973	8	124357252	CC	2279	340
			TC	7	0
exm718993	8	124359584	AG	1	0
			GG	2285	340
exm738898	9	8375990	AG	0	1
			GG	2286	339
exm738985	9	8485885	CT	2	0
			TT	2284	340
exm738986	9	8485894	CC	2283	340
			GC	3	0
exm738987	9	8485903	CT	7	0
			TT	2279	340
exm739009	9	8486142	CT	39	3
			TT	2247	337
exm739041	9	8497250	AA	2151	329
			GA	134	11
			GG	1	0
exm739051	9	8499805	AC	1	0
			CC	2285	340
exm739074	9	8504338	AA	2284	340
			GA	2	0
exm739092	9	8518052	CC	2098	306
			GC	184	31
			GG	4	3
exm739121	9	8521513	AG	2	0
			GG	2284	340
exm2262688	9	8561542	AA	1685	245
			GA	552	84
			GG	49	11
exm739162	9	8636818	CC	2284	340
			TC	2	0
exm739164	9	8733788	AT	1	0
			TT	2285	340
exm-rs1975197	9	8846955	AA	70	8
			AG	574	100
			GG	1642	232
exm2264360	9	8875954	GG	1828	273
			TG	432	61
			TT	26	6
exm-rs17584499	9	8879118	CC	1481	228
			TC	711	103
			TT	94	9
exm2264335	9	9000709	GG	938	134
			TG	1041	156
			TT	307	50
exm-rs4626664	9	9261737	CC	1628	239
			TC	607	96
			TT	51	5
exm-rs1333111	9	9416962	AA	240	40
			AG	995	142
			GG	1051	158
exm2266790	9	9501741	CC	295	38
			CT	1039	164
			TT	952	138
exm2259501	9	9770741	CC	247	35
			CT	1050	144
			TT	989	161
exm-rs10816196	9	9829254	AA	2	2
			AC	225	37
			CC	2059	301
exm2271166	9	10063148	CC	4	0
			CT	154	18
			TT	2128	322
exm-rs439467	9	10102903	CC	370	57
			CT	1030	161
			TT	886	122
exm-rs2475335	9	10260263	CC	104	20
			CT	711	85
			TT	1471	235
exm-rs649891	9	10430602	AA	1583	217
			GA	643	106
			GG	60	17
exm2259059	9	10480542	CC	400	78
			CT	1112	150
			TT	774	112
exm739179	9	12694063	AG	5	0
			GG	2281	340
exm739180	9	12694066	AG	14	2
			GG	2272	338
exm739183	9	12694094	AA	2285	340
			GA	1	0
exm739194	9	12694274	CC	2226	333
			TC	60	7
exm739208	9	12695586	AG	3	1
			GG	2283	339
exm739222	9	12698527	AG	13	1
			GG	2273	339
exm739268	9	12709024	CC	2285	340
			TC	1	0
exm739825	9	14737506	GG	1193	178
			TG	916	137
			TT	177	25
exm739859	9	14747417	AA	2282	340
			TA	4	0
exm739888	9	14759892	GG	2282	339
			TG	4	1
exm739933	9	14775917	AA	2263	337
			TA	23	3
exm739943	9	14776140	AA	64	4
			AG	643	96
			GG	1579	240
exm739947	9	14776178	AA	3	0
			AG	103	14
			GG	2180	326
exm739950	9	14784389	CC	2207	330
			TC	77	10
			TT	2	0
exm739969	9	14789071	CG	1	0
			GG	2285	340
exm739975	9	14792848	AG	2	0
			GG	2284	340
exm739978	9	14797516	AT	13	6
			TT	2273	334
exm739987	9	14801710	GG	972	141
			TG	1043	148
			TT	271	51
exm739989	9	14801738	CC	6	1
			CG	247	33
			GG	2033	306
exm739993	9	14801769	AG	4	0
			GG	2282	340
exm740013	9	14805066	AA	2283	339
			TA	3	1
exm740015	9	14805094	CC	2283	339
			TC	3	1
exm2259257	9	14807978	AG	2	0
			GG	2284	340
exm740059	9	14819328	AG	1	0
			GG	2285	340
exm740060	9	14819370	AA	152	13
			AC	831	137
			CC	1303	190
exm740101	9	14842412	CG	4	0
			GG	2282	340
exm740110	9	14842557	CC	21	1
			CT	294	57
			TT	1971	282
exm740121	9	14842658	CC	2252	336
			GC	34	4
exm740168	9	14859271	CC	2285	340
			TC	1	0
exm2259259	9	14859296	CC	2237	330
			TC	49	10
exm740179	9	14863863	AA	2285	340
			GA	1	0
exm-rs10961780	9	14898161	GG	12	3
			GT	371	51
			TT	1903	286
exm764338	9	98997810	CC	2118	317
			TC	163	23
			TT	5	0
exm764376	9	99015193	CG	1	0
			GG	2285	340
exm764378	9	99017151	CC	2285	340
			TC	1	0
exm764406	9	99064254	CC	2272	336
			TC	14	4
exm764407	9	99064296	CC	2250	329
			TC	36	11
exm2259504	9	99064315	AG	1	0
			GG	2285	340
exm764637	9	99404115	AA	2284	340
			GA	2	0
exm764638	9	99404124	CC	2284	337
			GC	2	3
exm764639	9	99404131	GG	2282	340
			TG	4	0
exm764646	9	99408211	CG	1	0
			GG	2285	340
exm764662	9	99417000	AG	0	1
			GG	2286	339
exm766124	9	100961704	AG	44	7
			GG	2242	333
exm766129	9	100961731	CC	2283	340
			TC	3	0
exm766144	9	100962552	CG	4	0
			GG	2282	340
exm766146	9	100962566	CC	2268	337
			TC	18	3
exm766185	9	100971128	CC	2270	340
			TC	16	0
exm766214	9	100973115	AA	2283	340
			CA	3	0
exm766243	9	100991371	CC	2285	340
			TC	1	0
exm766248	9	100991430	AA	67	12
			AC	673	102
			CC	1546	226
exm766251	9	100995758	AA	175	30
			AC	927	130
			CC	1184	180
exm766254	9	100995812	CC	2285	339
			TC	1	1
exm766258	9	101006405	AA	2280	339
			GA	6	1
exm825593	10	55566406	AA	1133	167
			CA	932	147
			CC	221	26
exm825634	10	55568972	AA	1609	236
			CA	634	99
			CC	43	5
exm1681531	10	55569264	CC	2286	339
			TC	0	1
exm825651	10	55570347	AG	50	14
			GG	2236	326
exm825669	10	55581883	CC	2284	340
			TC	2	0
exm825671	10	55581929	AA	2284	340
			CA	2	0
exm825680	10	55582088	CC	2285	340
			TC	1	0
exm825688	10	55582127	AG	78	10
			GG	2208	330
exm825722	10	55582636	AA	2259	338
			GA	27	2
exm825785	10	55600246	GG	2281	339
			TG	5	1
exm2259606	10	55609769	AA	91	12
			AC	774	123
			CC	1421	205
exm1681561	10	55617017	CC	2285	340
			TC	1	0
exm825799	10	55626598	CC	2285	340
			TC	1	0
exm2276105	10	55721636	AC	14	2
			CC	2272	338
exm1681595	10	55721637	AG	1	0
			GG	2285	340
exm825837	10	55755491	CC	1414	217
			TC	780	114
			TT	92	9
exm825849	10	55780122	CC	2282	340
			TC	4	0
exm825851	10	55780140	AG	1	1
			GG	2285	339
exm825888	10	55892642	AA	2165	326
			GA	118	14
			GG	3	0
exm825889	10	55892652	AG	2	0
			GG	2284	340
exm825923	10	55944995	CC	2286	339
			TC	0	1
exm825931	10	55955444	AA	1659	250
			CA	571	81
			CC	56	9
exm825943	10	55955610	AA	45	4
			AG	462	73
			GG	1779	263
exm825946	10	55973755	AG	21	3
			GG	2265	337
exm825947	10	55973766	CC	2286	339
			TC	0	1
exm825992	10	56138562	AG	1	0
			GG	2285	340
exm-rs2795918	10	56177015	AA	1052	150
			GA	1006	147
			GG	228	43
exm826003	10	56423968	GG	146	25
			GT	832	119
			TT	1308	196
exm897025	11	26463582	AA	1	0
			AG	33	5
			GG	2252	335
exm2267162	11	26500273	CC	407	46
			CT	1103	164
			TT	776	130
exm897051	11	26547204	CC	2284	340
			TC	2	0
exm897101	11	26586729	CC	2284	340
			TC	2	0
exm897105	11	26586801	CC	306	52
			CT	1043	148
			TT	937	140
exm897107	11	26586855	CT	4	1
			TT	2282	339
exm897110	11	26586990	AA	2282	340
			GA	4	0
exm897111	11	26587018	AG	54	4
			GG	2232	336
exm-rs12295638	11	26605331	CC	27	1
			CT	376	63
			TT	1883	276
exm957214	11	114392694	AC	1	0
			CC	2285	340
exm957228	11	114392943	AT	0	1
			TT	2286	339
exm957252	11	114393652	AA	290	41
			AG	1036	157
			GG	960	142
exm957256	11	114398562	AA	2285	340
			GA	1	0
exm957267	11	114400991	CC	2263	335
			GC	23	5
exm-rs28927680	11	116619073	CC	1949	300
			GC	320	40
			GG	17	0
exm957506	11	116631469	AT	1	0
			TT	2285	340
exm957510	11	116631542	CG	58	4
			GG	2228	336
exm957516	11	116631627	AG	1	1
			GG	2285	339
exm957532	11	116633548	AA	2285	340
			GA	1	0
exm957535	11	116633580	AC	12	0
			CC	2274	340
exm957543	11	116633724	CC	2274	336
			TC	12	4
exm957548	11	116633763	AG	2	0
			GG	2284	340
exm957566	11	116633946	CC	2286	339
			TC	0	1
exm957567	11	116633947	CC	2041	295
			TC	235	45
			TT	10	0
exm957568	11	116633974	CC	2285	340
			TC	1	0
exm-rs10790162	11	116639104	AA	13	2
			AG	313	39
			GG	1960	299
exm1695557	11	116643617	GG	2285	340
			TG	1	0
exm960351	11	118402869	CC	2224	333
			GC	62	7
exm2249598	11	118402962	AA	1	0
			AC	111	9
			CC	2174	331
exm960357	11	118403069	AC	22	4
			CC	2264	336
exm960358	11	118403072	AG	0	1
			GG	2286	339
exm960401	11	118404784	CC	2280	340
			TC	6	0
exm960412	11	118405249	AT	7	0
			TT	2279	340
exm961509	11	118917355	AA	2273	337
			GA	12	3
			GG	1	0
exm961516	11	118917472	CC	2281	340
			TC	5	0
exm961520	11	118917496	CC	2285	340
			GC	1	0
exm961558	11	118919562	AG	7	0
			GG	2279	340
exm961587	11	118922560	AG	0	1
			GG	2286	339
exm961594	11	118922814	AA	2258	334
			GA	28	6
exm961608	11	118923503	CC	2285	340
			TC	1	0
exm2249605	11	118925953	CC	2286	339
			TC	0	1
exm961663	11	118940182	CC	2281	340
			TC	5	0
exm961665	11	118940957	CC	359	60
			CG	1105	156
			GG	822	124
exm961673	11	118942337	AG	1	0
			GG	2285	340
exm961674	11	118942344	AG	1	0
			GG	2285	340
exm961687	11	118947634	AA	462	77
			AG	1127	159
			GG	697	104
exm961708	11	118949277	CG	4	2
			GG	2282	338
exm961710	11	118949331	CC	808	124
			TC	1113	156
			TT	365	60
exm961714	11	118949519	AA	2268	339
			GA	18	1
exm961722	11	118949888	CC	2284	340
			TC	2	0
exm961735	11	118952173	CC	380	60
			CT	1088	155
			TT	818	125
exm962078	11	119025526	CC	2280	339
			TC	6	1
exm1697301	11	119027691	CC	2283	340
			GC	3	0
exm962097	11	119027724	AG	4	0
			GG	2282	340
exm962104	11	119029283	CC	2285	340
			TC	1	0
exm962441	11	119061077	CT	16	6
			TT	2270	334
exm962457	11	119063908	CC	1291	185
			TC	869	137
			TT	126	18
exm962461	11	119063941	CT	1	0
			TT	2285	340
exm2252670	16	66413195	CC	728	107
			TC	1111	164
			TT	447	69
exm1246448	16	66413371	CC	2284	340
			TC	2	0
exm1246509	16	66426126	CC	2285	340
			TC	1	0
exm1246512	16	66426144	CC	2283	339
			TC	3	1
exm1246516	16	66429967	CG	0	1
			GG	2286	339
exm1246517	16	66429973	CC	2276	340
			TC	10	0
exm1246527	16	66432381	AA	1775	263
			GA	483	71
			GG	28	6
exm1246530	16	66432423	CC	1175	163
			TC	910	145
			TT	201	32
exm1246534	16	66432463	CC	2285	340
			TC	1	0
exm1246543	16	66434776	AG	13	0
			GG	2273	340
exm1246562	16	66436720	AG	5	0
			GG	2281	340
exm1246563	16	66436722	AG	20	2
			GG	2266	338
exm1247796	16	67201076	AC	2	0
			CC	2284	340
exm1260928	16	80584435	GT	5	0
			TT	2281	340
exm1261380	16	81134859	CG	5	1
			GG	2281	339
exm1261381	16	81134860	CC	2087	324
			GC	195	16
			GG	4	0
exm1261383	16	81134885	AG	2	0
			GG	2284	340
exm1261391	16	81142257	CC	395	66
			CT	1135	170
			TT	756	104
exm1261405	16	81145783	CG	9	1
			GG	2277	339
exm1261408	16	81145807	CG	17	1
			GG	2269	339
exm1261418	16	81145976	CC	2142	327
			TC	142	13
			TT	2	0
exm1261419	16	81151009	CG	3	0
			GG	2283	340
exm1261428	16	81151129	CC	2285	340
			TC	1	0
exm1261436	16	81155305	AG	7	1
			GG	2279	339
exm-rs4889240	16	81156522	CC	764	106
			TC	1130	166
			TT	392	68
exm1261446	16	81157311	CC	2285	340
			TC	1	0
exm1261448	16	81157324	AA	2199	327
			GA	87	13
exm1261451	16	81157353	CC	2102	312
			TC	179	28
			TT	5	0
exm1261455	16	81157385	AA	52	8
			AC	564	91
			CC	1670	241
exm1261477	16	81161552	CC	1685	240
			TC	553	92
			TT	48	8
exm1261482	16	81161569	GG	48	8
			GT	553	92
			TT	1685	240
exm1261487	16	81161608	AA	1677	238
			GA	559	94
			GG	50	8
exm1261488	16	81161635	GG	2273	338
			TG	13	2
exm1261513	16	81171069	CC	2285	340
			TC	1	0
exm1261521	16	81173136	AA	2	1
			AG	158	28
			GG	2126	311
exm1261526	16	81173193	AA	1144	163
			GA	936	142
			GG	206	35
exm1261554	16	81175103	CC	1889	274
			TC	375	65
			TT	22	1
exm1261559	16	81180988	CC	734	106
			GC	1105	163
			GG	447	71
exm1261560	16	81180995	AA	1930	277
			GA	335	60
			GG	21	3
exm1261567	16	81181097	AA	6	0
			AC	270	37
			CC	2010	303
exm1261579	16	81181821	AA	2011	301
			GA	265	36
			GG	10	3
exm1261592	16	81183382	AA	2282	340
			CA	4	0
exm1261597	16	81183421	AG	5	1
			GG	2281	339
exm1261624	16	81187635	AA	3	0
			AC	66	13
			CC	2217	327
exm1261631	16	81187709	AA	2217	327
			TA	66	13
			TT	3	0
exm1261632	16	81187720	CC	2278	338
			TC	8	2
exm1261633	16	81187852	AG	1	0
			GG	2285	340
exm1261634	16	81187868	CC	2286	339
			TC	0	1
exm1261643	16	81190598	CC	42	4
			CT	512	84
			TT	1732	252
exm1261644	16	81190601	AA	4	0
			AG	137	23
			GG	2145	317
exm1261646	16	81190613	AA	32	2
			AG	436	79
			GG	1818	259
exm1261650	16	81190634	CC	2285	340
			TC	1	0
exm1261661	16	81193321	CC	1330	174
			TC	835	137
			TT	121	29
exm1261664	16	81193344	AA	2198	333
			GA	88	7
exm1261669	16	81194306	GG	2285	340
			TG	1	0
exm1261671	16	81194324	AG	2	0
			GG	2284	340
exm1261680	16	81194437	AG	1	0
			GG	2285	340
exm1261689	16	81197218	CC	2253	335
			TC	33	5
exm1261700	16	81198272	CC	2282	339
			TC	4	1
exm1261707	16	81198338	AC	1	0
			CC	2285	340
exm1261708	16	81198340	AG	19	1
			GG	2267	339
exm1261710	16	81198352	GG	2285	340
			TG	1	0
exm1261714	16	81199468	CC	2	1
			CG	159	30
			GG	2125	309
exm1261718	16	81199520	AA	214	48
			AG	996	148
			GG	1076	144
exm1261721	16	81199544	CC	1153	184
			TC	910	128
			TT	223	28
exm1869441	16	81199555	CC	223	28
			CT	911	128
			TT	1152	184
exm1261732	16	81201625	CC	865	137
			TC	1044	151
			TT	377	52
exm1261733	16	81201642	AG	1	0
			GG	2285	340
exm1261741	16	81204395	CC	2284	340
			TC	2	0
exm1261749	16	81204576	CC	2243	330
			TC	43	10
exm1261768	16	81208348	AC	2	0
			CC	2284	340
exm1261780	16	81208473	AC	3	0
			CC	2283	340
exm1261784	16	81208512	AA	2283	338
			CA	3	2
exm1261785	16	81208515	AA	134	17
			AG	806	112
			GG	1346	211
exm1261790	16	81209247	AA	5	2
			AG	179	33
			GG	2102	305
exm1261794	16	81209298	CC	2278	339
			GC	8	1
exm1261799	16	81209325	AG	11	3
			GG	2275	337
exm1261804	16	81209355	AC	1	0
			CC	2285	340
exm2267959	16	81209378	CC	2283	339
			TC	3	1
exm1261812	16	81211496	AA	69	11
			AC	613	100
			CC	1604	229
exm1261837	16	81213372	CG	2	1
			GG	2284	339
exm1261838	16	81213378	AA	62	14
			AG	618	96
			GG	1606	230
exm1261855	16	81219187	CC	1609	229
			TC	615	96
			TT	62	15
exm1261874	16	81222588	AA	2283	340
			TA	3	0
exm1261877	16	81224271	CC	1	0
			CG	47	4
			GG	2238	336
exm1261886	16	81232275	CC	102	20
			CT	721	111
			TT	1463	209
exm1261887	16	81232294	AA	1990	293
			GA	284	43
			GG	12	4
exm1261890	16	81232336	CC	4	0
			CT	143	23
			TT	2139	317
exm1261911	16	81232564	AA	99	20
			AC	709	110
			CC	1478	210
exm1261914	16	81232590	AA	2273	340
			GA	13	0
exm1261918	16	81232614	GG	2277	339
			TG	9	1
exm1261946	16	81241136	AA	2285	340
			CA	1	0
exm1261960	16	81242097	CT	1	1
			TT	2285	339
exm1261961	16	81242102	AA	499	71
			AG	1133	172
			GG	654	97
exm1261962	16	81242107	AA	2117	320
			GA	166	20
			GG	3	0
exm1261972	16	81242194	CC	1677	240
			TC	555	91
			TT	54	9
exm1261977	16	81248650	AG	2	0
			GG	2284	340
exm1261980	16	81248706	CC	2285	340
			TC	1	0
exm1261982	16	81248716	AA	81	17
			AG	755	118
			GG	1450	205
exm1261984	16	81248745	AA	1138	187
			GA	967	131
			GG	181	22
exm1261986	16	81248758	CC	2284	340
			TC	2	0
exm1261987	16	81248778	CG	2	0
			GG	2284	340
exm1261988	16	81248797	AG	2	0
			GG	2284	340
exm1261993	16	81249871	AA	2282	339
			GA	4	1
exm1261995	16	81249888	AG	7	0
			GG	2279	340
exm1261996	16	81249892	CT	3	0
			TT	2283	340
exm1261999	16	81249909	AG	1	0
			GG	2285	340
exm1262000	16	81249919	CC	2268	340
			TC	18	0
exm2252761	16	81249929	AG	17	2
			GG	2269	338
exm1262006	16	81249954	AA	275	50
			AT	1033	163
			TT	978	127
exm1262021	16	81253745	CC	181	22
			CG	960	129
			GG	1145	189
exm1262022	16	81253759	AA	274	47
			AG	1032	167
			GG	980	126
exm1262348	16	81819605	AG	1	0
			GG	2285	340
exm1262354	16	81819671	CC	2276	338
			TC	10	2
exm1262371	16	81891928	CC	2285	340
			TC	1	0
exm1262402	16	81916888	AG	4	2
			GG	2282	338
exm1262408	16	81922781	AA	3	0
			AT	190	24
			TT	2093	316
exm1262411	16	81922813	AA	7	2
			AG	318	37
			GG	1961	301
exm1262418	16	81925132	AG	1	1
			GG	2285	339
exm1262422	16	81927314	CC	2275	339
			TC	11	1
exm1262445	16	81934365	AG	1	0
			GG	2285	340
exm1262450	16	81939089	CT	22	5
			TT	2264	335
exm1262459	16	81942028	CG	48	3
			GG	2238	337
exm1262467	16	81942175	CT	29	7
			TT	2257	333
exm1262471	16	81944250	CC	2276	338
			TC	10	2
exm1262479	16	81946278	AA	2276	337
			GA	10	3
exm1262512	16	81957175	AA	2285	340
			GA	1	0
exm1262522	16	81960772	AC	0	1
			CC	2286	339
exm1263068	16	83991313	GT	18	7
			TT	2268	333
exm1263076	16	83992895	CT	7	2
			TT	2279	338
exm1263080	16	83992961	AG	6	0
			GG	2280	340
exm1263093	16	83994249	CG	18	2
			GG	2268	338
exm1263133	16	83998995	AG	21	1
			GG	2265	339
exm1263158	16	83999212	AG	8	0
			GG	2278	340
exm1263159	16	83999218	AA	2274	338
			GA	12	2
exm1263163	16	83999246	AC	3	0
			CC	2283	340
exm1263172	16	83999431	CT	7	1
			TT	2279	339
exm1263175	16	83999490	AC	1	1
			CC	2285	339
exm1263178	16	83999533	AT	2	0
			TT	2284	340
exm1263180	16	83999548	CC	3	0
			CT	134	16
			TT	2149	323
exm1263182	16	83999565	CC	2271	336
			TC	15	4
exm1263506	16	84089622	CC	2253	334
			TC	33	6
exm1263508	16	84089631	AG	22	4
			GG	2264	336
exm2252778	16	84094363	AG	1	0
			GG	2285	340
exm1263548	16	84096985	AA	2286	339
			GA	0	1
exm2252779	16	84125394	CC	2285	340
			TC	1	0
exm1263645	16	84126901	AA	1	0
			AG	64	11
			GG	2221	329
exm1263655	16	84129212	AT	8	0
			TT	2278	340
exm1263662	16	84129354	CC	2284	340
			TC	2	0
exm1263663	16	84129389	CT	2	3
			TT	2284	337
exm1263668	16	84132690	AG	3	1
			GG	2283	339
exm1263670	16	84132708	AA	2282	340
			GA	4	0
exm1263679	16	84132837	AA	2282	340
			GA	4	0
exm1263694	16	84135322	CC	2285	340
			TC	1	0
exm1263697	16	84135372	AA	2221	329
			GA	64	11
			GG	1	0

## Sheet: Netherlands
Variant	CHR	BP	genotypes	counts_in_controls	counts_in_cases
exm717740	8	120977489	CC	3	1
			CT	133	22
			TT	1567	271
exm717741	8	120977542	CT	39	8
			TT	1664	286
exm717755	8	121013770	CC	931	142
			TC	633	124
			TT	139	28
exm717787	8	121061879	AA	211	30
			AG	759	137
			GG	733	127
exm718925	8	124335225	AA	1679	292
			GA	24	2
exm718965	8	124348685	AA	1701	292
			GA	2	2
exm718993	8	124359584	AG	0	1
			GG	1703	293
exm719018	8	124369902	CT	1	0
			TT	1702	294
exm719063	8	124382244	AG	1	1
			GG	1702	293
exm738865	9	8331667	CC	1703	293
			TC	0	1
exm738898	9	8375990	AG	1	0
			GG	1702	294
exm738926	9	8436680	CC	1702	294
			TC	1	0
exm2199432	9	8471047	CC	1702	294
			TC	1	0
exm738987	9	8485903	CT	3	1
			TT	1700	293
exm739009	9	8486142	CT	18	3
			TT	1685	291
exm739017	9	8486265	AG	1	0
			GG	1702	294
exm739021	9	8486284	CC	1703	293
			TC	0	1
exm739041	9	8497250	AA	1596	277
			GA	106	17
			GG	1	0
exm739045	9	8499717	AA	1703	293
			TA	0	1
exm739051	9	8499805	AC	13	0
			CC	1690	294
exm739074	9	8504338	AA	1699	294
			GA	4	0
exm739092	9	8518052	CC	1570	275
			GC	131	17
			GG	2	2
exm739121	9	8521513	AG	3	0
			GG	1700	294
exm2262688	9	8561542	AA	1279	221
			GA	398	63
			GG	26	10
exm739155	9	8636758	CG	1	0
			GG	1702	294
exm739164	9	8733788	AT	1	0
			TT	1702	294
exm-rs1975197	9	8846955	AA	61	4
			AG	481	84
			GG	1161	206
exm2264360	9	8875954	GG	1351	229
			TG	332	63
			TT	20	2
exm-rs17584499	9	8879118	CC	1081	204
			TC	551	79
			TT	71	11
exm2264335	9	9000709	GG	644	114
			TG	796	138
			TT	263	42
exm-rs4626664	9	9261737	CC	1175	199
			TC	465	80
			TT	63	15
exm-rs1333111	9	9416962	AA	172	33
			AG	752	116
			GG	779	145
exm2266790	9	9501741	CC	234	44
			CT	759	118
			TT	710	132
exm2259501	9	9770741	CC	188	41
			CT	767	132
			TT	748	121
exm-rs10816196	9	9829254	AA	6	2
			AC	179	34
			CC	1518	258
exm2271166	9	10063148	CC	3	0
			CT	122	20
			TT	1577	274
exm-rs439467	9	10102903	CC	249	50
			CT	791	130
			TT	663	114
exm-rs2475335	9	10260263	CC	58	14
			CT	589	87
			TT	1056	193
exm-rs649891	9	10430602	AA	1125	191
			GA	526	93
			GG	52	10
exm2259059	9	10480542	CC	324	59
			CT	816	142
			TT	563	93
exm739179	9	12694063	AG	1	0
			GG	1702	294
exm739180	9	12694066	AG	10	0
			GG	1693	294
exm739183	9	12694094	AA	1700	294
			GA	3	0
exm739194	9	12694274	CC	1676	289
			TC	27	5
exm739207	9	12695565	CC	1702	294
			TC	1	0
exm739222	9	12698527	AG	7	1
			GG	1696	293
exm739253	9	12704706	CC	1702	293
			TC	1	1
exm739257	9	12707998	AA	1702	294
			GA	1	0
exm739263	9	12708979	AG	6	1
			GG	1697	293
exm739825	9	14737506	GG	910	155
			TG	689	121
			TT	104	18
exm739888	9	14759892	GG	1693	293
			TG	10	1
exm739933	9	14775917	AA	1690	288
			TA	13	6
exm739943	9	14776140	AA	45	10
			AG	481	79
			GG	1177	205
exm739947	9	14776178	AG	53	10
			GG	1650	284
exm739950	9	14784389	CC	1641	281
			TC	61	13
			TT	1	0
exm739969	9	14789071	CG	1	0
			GG	1702	294
exm739975	9	14792848	AG	7	0
			GG	1696	294
exm739978	9	14797516	AT	11	2
			TT	1692	292
exm739987	9	14801710	GG	723	129
			TG	788	126
			TT	192	39
exm739989	9	14801738	CC	7	1
			CG	202	32
			GG	1494	261
exm739996	9	14801802	AT	2	0
			TT	1701	294
exm740013	9	14805066	AA	1694	293
			TA	9	1
exm740015	9	14805094	CC	1694	293
			TC	9	1
exm2259257	9	14807978	AG	2	1
			GG	1701	293
exm740060	9	14819370	AA	109	15
			AC	669	126
			CC	925	153
exm740110	9	14842557	CC	5	1
			CT	242	32
			TT	1456	261
exm740121	9	14842658	CC	1676	288
			GC	27	6
exm740132	9	14848740	GT	1	0
			TT	1702	294
exm740169	9	14859279	CC	1702	293
			TC	1	1
exm2259259	9	14859296	CC	1644	281
			TC	59	13
exm740179	9	14863863	AA	1699	292
			GA	4	2
exm-rs10961780	9	14898161	GG	10	3
			GT	273	43
			TT	1420	248
exm764338	9	98997810	CC	1556	264
			TC	144	29
			TT	3	1
exm764355	9	99006664	CC	1702	294
			TC	1	0
exm764372	9	99015141	CT	1	0
			TT	1702	294
exm764376	9	99015193	CG	1	0
			GG	1702	294
exm764406	9	99064254	CC	1691	293
			TC	12	1
exm764407	9	99064296	CC	1685	288
			TC	18	6
exm764638	9	99404124	CC	1698	294
			GC	5	0
exm764639	9	99404131	GG	1701	292
			TG	2	2
exm764646	9	99408211	CG	0	1
			GG	1703	293
exm764662	9	99417000	AG	3	0
			GG	1700	294
exm766124	9	100961704	AG	32	11
			GG	1671	283
exm766129	9	100961731	CC	1703	293
			TC	0	1
exm766130	9	100961769	CC	1701	294
			TC	2	0
exm766144	9	100962552	CG	1	0
			GG	1702	294
exm766146	9	100962566	CC	1691	291
			TC	12	3
exm766185	9	100971128	CC	1699	294
			TC	4	0
exm766187	9	100971176	AG	1	0
			GG	1702	294
exm766248	9	100991430	AA	49	12
			AC	492	87
			CC	1162	195
exm766251	9	100995758	AA	105	21
			AC	679	112
			CC	919	161
exm766254	9	100995812	CC	1702	293
			TC	1	1
exm766258	9	101006405	AA	1698	294
			GA	5	0
exm825593	10	55566406	AA	807	151
			CA	731	125
			CC	165	18
exm825629	10	55568876	CC	1702	294
			TC	1	0
exm825634	10	55568972	AA	1148	194
			CA	496	90
			CC	59	10
exm1681531	10	55569264	CC	1702	294
			TC	1	0
exm825650	10	55570343	CT	1	2
			TT	1702	292
exm825651	10	55570347	AG	36	10
			GG	1667	284
exm825680	10	55582088	CC	1695	293
			TC	8	1
exm825688	10	55582127	AA	1	0
			AG	71	21
			GG	1631	273
exm825722	10	55582636	AA	1670	288
			GA	33	5
			GG	0	1
exm825785	10	55600246	GG	1702	294
			TG	1	0
exm2259606	10	55609769	AA	80	14
			AC	566	96
			CC	1057	184
exm2276105	10	55721636	AC	13	4
			CC	1690	290
exm825837	10	55755491	CC	1089	174
			TC	536	105
			TT	78	15
exm825849	10	55780122	CC	1695	294
			TC	8	0
exm825867	10	55782888	AG	3	1
			GG	1700	293
exm825888	10	55892642	AA	1607	277
			GA	94	17
			GG	2	0
exm825889	10	55892652	AG	3	1
			GG	1700	293
exm825923	10	55944995	CC	1702	293
			TC	1	1
exm825931	10	55955444	AA	1267	233
			CA	398	55
			CC	38	6
exm825943	10	55955610	AA	28	7
			AG	387	57
			GG	1288	230
exm825946	10	55973755	AA	1	0
			AG	8	6
			GG	1694	288
exm825947	10	55973766	CC	1698	294
			TC	5	0
exm-rs2795918	10	56177015	AA	803	142
			GA	719	127
			GG	181	25
exm826003	10	56423968	GG	94	16
			GT	609	105
			TT	1000	173
exm897025	11	26463582	AG	43	5
			GG	1660	289
exm2267162	11	26500273	CC	241	54
			CT	855	148
			TT	607	92
exm897049	11	26547193	CT	1	1
			TT	1702	293
exm897105	11	26586801	CC	205	27
			CT	768	157
			TT	730	110
exm897107	11	26586855	CT	2	0
			TT	1701	294
exm897110	11	26586990	AA	1698	294
			GA	5	0
exm897111	11	26587018	AG	43	8
			GG	1660	286
exm-rs12295638	11	26605331	CC	10	1
			CT	314	47
			TT	1379	246
exm957214	11	114392694	AC	2	0
			CC	1701	294
exm957234	11	114393072	AG	1	0
			GG	1702	294
exm957246	11	114393601	AA	1701	294
			TA	1	0
exm957252	11	114393652	AA	181	28
			AG	728	124
			GG	794	142
exm957267	11	114400991	CC	1679	293
			GC	24	1
exm-rs28927680	11	116619073	CC	1467	260
			GC	232	33
			GG	4	1
exm957506	11	116631469	AT	1	0
			TT	1702	294
exm957510	11	116631542	CC	2	0
			CG	52	7
			GG	1649	287
exm957532	11	116633548	AA	1702	294
			GA	1	0
exm957535	11	116633580	AC	6	0
			CC	1697	294
exm957543	11	116633724	CC	1682	289
			TC	19	4
exm957567	11	116633947	CC	1523	261
			TC	173	32
			TT	7	1
exm-rs10790162	11	116639104	AA	6	3
			AG	208	32
			GG	1489	259
exm1695557	11	116643617	GG	1702	294
			TG	1	0
exm960351	11	118402869	CC	1652	289
			GC	51	5
exm2249598	11	118402962	AC	87	16
			CC	1616	278
exm960357	11	118403069	AC	21	1
			CC	1682	293
exm960393	11	118404150	CC	1702	294
			TC	1	0
exm961498	11	118916364	AG	1	0
			GG	1702	294
exm961509	11	118917355	AA	1702	293
			GA	1	1
exm961520	11	118917496	CC	1701	294
			GC	2	0
exm961558	11	118919562	AG	11	1
			GG	1692	293
exm961594	11	118922814	AA	1696	294
			GA	7	0
exm2249605	11	118925953	CC	1700	294
			TC	3	0
exm961663	11	118940182	CC	1701	294
			TC	2	0
exm961665	11	118940957	CC	277	45
			CG	767	140
			GG	659	109
exm961673	11	118942337	AG	1	0
			GG	1702	294
exm961687	11	118947634	AA	365	57
			AG	824	153
			GG	514	84
exm961696	11	118948607	CC	1702	294
			TC	1	0
exm961708	11	118949277	CG	2	0
			GG	1701	294
exm961710	11	118949331	CC	651	105
			TC	771	142
			TT	281	47
exm961714	11	118949519	AA	1690	293
			GA	13	1
exm961722	11	118949888	CC	1703	293
			TC	0	1
exm961735	11	118952173	CC	281	49
			CT	762	136
			TT	660	109
exm962078	11	119025526	CC	1697	294
			TC	6	0
exm962097	11	119027724	AG	1	0
			GG	1702	294
exm962101	11	119029041	CC	1702	294
			TC	1	0
exm962104	11	119029283	CC	1703	293
			TC	0	1
exm962441	11	119061077	CT	16	2
			TT	1687	292
exm962457	11	119063908	CC	956	156
			TC	647	117
			TT	100	21
exm2252670	16	66413195	CC	578	112
			TC	815	143
			TT	310	39
exm1246512	16	66426144	CC	1702	293
			TC	1	1
exm1246517	16	66429973	CC	1695	292
			TC	8	2
exm1246527	16	66432381	AA	1308	228
			GA	369	64
			GG	26	2
exm1246530	16	66432423	CC	868	148
			TC	696	115
			TT	139	31
exm1246534	16	66432463	CC	1702	294
			TC	1	0
exm1246543	16	66434776	AG	2	2
			GG	1701	292
exm1246562	16	66436720	AG	2	1
			GG	1701	293
exm1246563	16	66436722	AG	6	0
			GG	1697	294
exm1247756	16	67197631	CG	2	0
			GG	1701	294
exm1260917	16	80583386	AG	1	1
			GG	1702	293
exm1261380	16	81134859	CG	6	1
			GG	1697	293
exm1261381	16	81134860	CC	1541	265
			GC	159	29
			GG	3	0
exm1261383	16	81134885	AG	3	0
			GG	1700	294
exm1261391	16	81142257	CC	279	54
			CT	864	138
			TT	560	102
exm1261395	16	81142839	CC	1701	294
			TC	2	0
exm1261397	16	81142872	CC	1702	294
			TC	1	0
exm1261405	16	81145783	CG	9	1
			GG	1694	293
exm1261408	16	81145807	CG	5	0
			GG	1698	294
exm1261418	16	81145976	CC	1577	268
			TC	125	26
			TT	1	0
exm1261419	16	81151009	CG	2	0
			GG	1701	294
exm1261433	16	81155269	AG	0	1
			GG	1703	293
exm1261436	16	81155305	AG	1	1
			GG	1702	293
exm-rs4889240	16	81156522	CC	550	113
			TC	843	134
			TT	310	47
exm1261446	16	81157311	CC	1702	294
			TC	1	0
exm1261448	16	81157324	AA	1644	285
			GA	58	9
			GG	1	0
exm1261451	16	81157353	CC	1580	276
			TC	120	16
			TT	3	2
exm1261455	16	81157385	AA	41	4
			AC	440	74
			CC	1222	216
exm1261477	16	81161552	CC	1239	218
			TC	424	72
			TT	40	4
exm1261482	16	81161569	GG	40	4
			GT	424	72
			TT	1239	218
exm1261487	16	81161608	AA	1226	217
			GA	435	71
			GG	42	6
exm1261488	16	81161635	GG	1688	290
			TG	15	4
exm1261521	16	81173136	AA	2	0
			AG	154	22
			GG	1547	272
exm1261526	16	81173193	AA	857	157
			GA	698	114
			GG	148	23
exm1261554	16	81175103	CC	1433	252
			TC	260	41
			TT	10	1
exm1261559	16	81180988	CC	523	97
			GC	818	145
			GG	362	52
exm1261560	16	81180995	AA	1432	253
			GA	261	40
			GG	10	1
exm1261567	16	81181097	AA	7	1
			AC	204	44
			CC	1492	249
exm1261579	16	81181821	AA	1545	269
			GA	151	25
			GG	7	0
exm1261592	16	81183382	AA	1701	294
			CA	2	0
exm1261597	16	81183421	AG	4	1
			GG	1699	293
exm1261606	16	81183492	AA	1700	294
			CA	3	0
exm1261624	16	81187635	AA	0	1
			AC	51	9
			CC	1652	284
exm1261631	16	81187709	AA	1652	284
			TA	51	9
			TT	0	1
exm1261632	16	81187720	CC	1702	294
			TC	1	0
exm1261633	16	81187852	AG	1	0
			GG	1702	294
exm1261634	16	81187868	CC	1702	294
			TC	1	0
exm1261643	16	81190598	CC	27	5
			CT	396	60
			TT	1280	229
exm1261644	16	81190601	AA	4	1
			AG	149	27
			GG	1550	266
exm1261646	16	81190613	AA	20	9
			AG	355	52
			GG	1328	233
exm1261661	16	81193321	CC	998	182
			TC	603	100
			TT	102	12
exm1261664	16	81193344	AA	1627	274
			GA	75	18
			GG	1	2
exm1261671	16	81194324	AG	3	0
			GG	1700	294
exm1261689	16	81197218	CC	1675	290
			TC	28	4
exm1261700	16	81198272	CC	1702	294
			TC	1	0
exm1261708	16	81198340	AG	16	0
			GG	1687	294
exm1261714	16	81199468	CC	2	1
			CG	106	20
			GG	1595	273
exm1261718	16	81199520	AA	164	26
			AG	697	112
			GG	842	156
exm1261721	16	81199544	CC	824	141
			TC	703	122
			TT	176	31
exm1869441	16	81199555	CC	177	31
			CT	703	123
			TT	823	140
exm1261732	16	81201625	CC	634	100
			TC	801	144
			TT	268	50
exm1261733	16	81201642	AG	3	0
			GG	1700	294
exm1261749	16	81204576	CC	1669	286
			TC	34	7
			TT	0	1
exm1261778	16	81208471	AC	0	1
			CC	1703	293
exm1261784	16	81208512	AA	1701	294
			CA	2	0
exm1261785	16	81208515	AA	123	23
			AG	653	107
			GG	927	164
exm1261790	16	81209247	AA	1	0
			AG	100	20
			GG	1602	274
exm1261799	16	81209325	AG	8	2
			GG	1695	292
exm1261804	16	81209355	AC	1	0
			CC	1702	294
exm1261812	16	81211496	AA	42	3
			AC	455	96
			CC	1206	195
exm1261837	16	81213372	CG	0	1
			GG	1703	293
exm1261838	16	81213378	AA	40	3
			AG	447	95
			GG	1216	196
exm1261855	16	81219187	CC	1221	196
			TC	441	95
			TT	41	3
exm1261861	16	81219254	AA	1702	294
			CA	1	0
exm1261874	16	81222588	AA	1700	294
			TA	3	0
exm1261877	16	81224271	CG	38	6
			GG	1665	288
exm1261886	16	81232275	CC	65	12
			CT	545	98
			TT	1093	184
exm1261887	16	81232294	AA	1470	256
			GA	227	36
			GG	6	2
exm1261890	16	81232336	CC	3	0
			CT	101	15
			TT	1599	279
exm1261911	16	81232564	AA	61	13
			AC	530	94
			CC	1112	187
exm1261914	16	81232590	AA	1684	291
			GA	19	3
exm1261918	16	81232614	GG	1697	292
			TG	6	2
exm1261951	16	81241205	AA	1702	294
			GA	1	0
exm1261961	16	81242102	AA	397	71
			AG	802	135
			GG	504	88
exm1261962	16	81242107	AA	1570	278
			GA	130	16
			GG	3	0
exm1261972	16	81242194	CC	1252	211
			TC	416	80
			TT	35	3
exm1261982	16	81248716	AA	79	21
			AG	548	90
			GG	1076	183
exm1261984	16	81248745	AA	887	154
			GA	658	112
			GG	158	28
exm1261986	16	81248758	CC	1702	291
			TC	0	1
exm1261993	16	81249871	AA	1701	292
			GA	2	2
exm1261995	16	81249888	AG	8	2
			GG	1695	292
exm1261996	16	81249892	CT	1	0
			TT	1702	294
exm1261999	16	81249909	AG	1	0
			GG	1702	294
exm1262000	16	81249919	CC	1691	292
			TC	12	2
exm2252761	16	81249929	AG	12	2
			GG	1691	292
exm1262006	16	81249954	AA	209	39
			AT	761	130
			TT	733	125
exm1262021	16	81253745	CC	156	26
			CG	662	113
			GG	885	155
exm1262022	16	81253759	AA	208	40
			AG	766	130
			GG	729	124
exm1262354	16	81819671	CC	1693	294
			TC	10	0
exm1262402	16	81916888	AG	1	0
			GG	1702	294
exm1262408	16	81922781	AA	0	2
			AT	134	24
			TT	1569	268
exm1262411	16	81922813	AA	5	2
			AG	211	32
			GG	1487	260
exm1262418	16	81925132	AG	2	0
			GG	1701	294
exm1262422	16	81927314	CC	1697	294
			TC	6	0
exm1262450	16	81939089	CT	13	1
			TT	1690	293
exm1262459	16	81942028	CG	31	5
			GG	1672	289
exm1262467	16	81942175	CT	25	2
			TT	1678	292
exm1262471	16	81944250	CC	1699	294
			TC	4	0
exm1262479	16	81946278	AA	1694	292
			GA	6	1
exm1262512	16	81957175	AA	1702	294
			GA	1	0
exm1263068	16	83991313	GT	16	2
			TT	1687	292
exm1263076	16	83992895	CT	11	3
			TT	1692	291
exm1263080	16	83992961	AG	5	0
			GG	1698	294
exm1263093	16	83994249	CG	7	3
			GG	1696	291
exm1263133	16	83998995	AG	20	2
			GG	1683	292
exm1263158	16	83999212	AG	3	0
			GG	1700	294
exm1263159	16	83999218	AA	1701	293
			GA	2	1
exm1263163	16	83999246	AC	1	0
			CC	1702	294
exm1263172	16	83999431	CT	4	0
			TT	1699	294
exm1263175	16	83999490	AC	1	0
			CC	1702	294
exm1263180	16	83999548	CC	2	0
			CT	106	27
			TT	1592	265
exm1263182	16	83999565	CC	1680	291
			TC	23	3
exm1263506	16	84089622	CC	1664	291
			TC	39	3
exm1263508	16	84089631	AG	18	3
			GG	1685	291
exm1263546	16	84096911	AG	2	0
			GG	1701	294
exm1263548	16	84096985	AA	1701	293
			GA	2	1
exm1263645	16	84126901	AG	33	8
			GG	1670	286
exm1263659	16	84129263	CC	1702	294
			TC	1	0
exm1263668	16	84132690	AG	3	0
			GG	1700	294
exm1263670	16	84132708	AA	1702	293
			GA	1	1
exm1263679	16	84132837	AA	1698	292
			GA	5	2
exm1263697	16	84135372	AA	1670	286
			GA	33	8
